# Supplementary material for: Investigating latent syphilis in HIV treatment-experienced Ethiopians and response to therapy
Source: PLoS One. 2022 Jul 12;17(7):e0270878. doi: 10.1371/journal.pone.0270878 (PMC9275702; doi:10.1371/journal.pone.0270878)
Supplement: S1 Data — (XLSX) [file pone.0270878.s001.xlsx]

## Sheet: Latent syphilis data from SPSS
No	Sex	Occupation	Marital	Education	Multipartner	New_partner	STI	Sexuality	Condom	Partner_STI	Transfusion	HIV_months	CD4_BL	CD4_Last	Viral_load_Last	1st_ART_regimen	Current_ART_regime	Partner_HIV_status	Neuro_Sxs	RPR	TPHA	RPR_titer	LP_Done	Neurosyphilis	Treatment	repeat_RPR_titer_12	repeat_RPR_titer_24	Outcome_syphilis	Log_VL	Latent_syphilis	Outcome_Log_VL	Current_ART_group
1	2	6	3	1	2	2	2	3	2	2	2	12	615	615	0	1e	1e	3	2	2	2							4	0	0	0	1
2	2	2	4	1	2	2	2	3	2	2	2	24	278	381	0	1e	1e	3	2	2	2							4	0	0	0	1
3	2	2	3	3	2	2	2	1	2	2	1	144	890	890	0	1e	1j	3	2	2	2							4	0	0	0	1
4	2	2	1	1	2	2	2	1	2	2	2	96	146	434	0	1c	1j	3	2	2	2							4	0	0	0	1
5	1	1	1	1	2	2	2	1	2	2	2	72	146	403	0	1e	1j	3	2	2	2							4	0	0	0	1
6	2	1	2	2	2	2	2	1	1	2	2	72	344	595	0	1e	1j	3	2	2	2							4	0	0	0	1
7	2	1	2	2	2	2	2	1	2	2	2	24	19	235	0	1d	1j	1	2	2	2							4	0	0	0	1
8	2	1	2	2	2	2	2	1	1	2	2	24	94	384	0	1a	1e	1	2	2	2							4	0	0	0	1
9	2	1	3	2	2	2	2	1	1	2	2	96	218	385	0	1e	1j	3	2	2	2							4	0	0	0	1
10	2	1	3	3	2	2	2	1	1	2	2	36	237	380	0	1j	1j	3	2	2	2							4	0	0	0	1
11	2	1	3	2	1	1	2	1	2	2	2	24	127	343	0	1c	1e	1	2	2	2							4	0	0	0	1
12	2	1	3	1	2	2	2	1	2	2	1	144	213	776	0	1a	1j	3	2	2	2							4	0	0	0	1
13	1	2	3	2	2	2	2	1	2	2	2	24	102	237	0	1c	1j	3	2	2	2							4	0	0	0	1
14	2	2	2	4	2	2	2	1	1	2	2	71	155	448	0	1c	1j	2	2	2	2							4	0	0	0	1
15	2	1	4	1	2	2	2	1	2	2	1	12	181	302	0	1c	1e	3	2	2	2							4	0	0	0	1
16	1	1	1	2	2	2	1	1	1	2	2	1	255	255	0	1j	1j	3	2	2	2							4	0	0	0	1
17	2	1	2	1	2	2	2	1	2	2	2	24	189	734	0	1c	1e	1	2	2	2							4	0	0	0	1
18	2	1	3	2	2	2	2	1	1	2	2	3	319	319	0	1j	1j	3	2	2	2							4	0	0	0	1
19	2	1	1	2	2	2	2	1	1	2	2	84	360	708	0	1e	1e	3	2	2	2							4	0	0	0	1
20	2	1	2	1	2	2	2	1	2	2	2	96	433	493	0	1e	1j	1	2	2	2							4	0	0	0	1
21	2	3	3	3	2	2	2	1	2	2	2	96	165	254	0	1d	1j	3	2	2	2							4	0	0	0	1
22	2	4	2	3	2	2	2	1	1	1	2	72	406	1045	0	1e	1j	1	2	2	2							4	0	0	0	1
23	1	4	1	2	1	1	2	1	1	2	2	36	109	163	0	1c	1j	1	2	2	2							4	0	0	0	1
24	2	1	4	2	2	2	2	1	2	2	2	1	990	990	0	1e	1e	3	2	2	2							4	0	0	0	1
25	1	5	3	3	2	2	2	1	2	2	2	144	388	461	0	1d	1j	3	2	2	2							4	0	0	0	1
26	2	1	1	3	2	2	2	1	2	2	2	72	75	281	0	1e	1e	3	2	2	2							4	0	0	0	1
27	2	2	3	2	2	2	1	1	2	2	2	240	192	837	0	1a	1j	3	2	2	2							4	0	0	0	1
28	2	2	2	2	2	2	2	1	1	2	2	144	334	430	0	1a	1j	1	2	2	2							4	0	0	0	1
29	1	2	2	3	2	2	2	1	2	2	2	12	110	455	0	1b	1j	2	2	2	2							4	0	0	0	1
30	2	2	4	3	2	2	2	1	2	2	2	144	499	499	0	1f	1j	3	2	2	2							4	0	0	0	1
31	1	5	2	2	1	1	2	1	1	2	2	12	427	427	0	1e	1j	2	2	2	2							4	0	0	0	1
32	2	2	2	2	2	2	2	1	1	2	2	60	853	853	0	1e	1j	1	2	2	2							4	0	0	0	1
33	1	4	2	1	2	2	1	1	1	1	2	12	448	662	0	1d	1j	1	2	2	2							4	0	0	0	1
34	1	5	2	2	1	2	1	1	1	2	2	24	233	314	0	1e	1j	2	2	2	2							4	0	0	0	1
35	2	0	1	4	1	2	2	1	1	2	2	72	629	784	0	1e	1j	2	2	2	2							4	0	0	0	1
36	1	1	4	2	2	2	1	1	2	2	2	108	230	472	0	1e	1j	1	2	2	2							4	0	0	0	1
37	2	2	4	2	2	2	2	1	2	2	2	36	148	152	2204	1d	2h	3	2	2	2							4	3.34321	0	1	2
38	2	2	2	3	2	2	2	1	2	2	2	60	390	616	0	1j	1j	1	2	2	2							4	0	0	0	1
39	2	0	1	2	2	2	2	1	1	2	2	84	320	765	0	1e	1j	2	2	2	2							4	0	0	0	1
40	2	6	2	3	1	2	1	1	1	2	2	12	370	923	0	1c	1e	1	2	2	2							4	0	0	0	1
41	2	3	2	2	2	2	2	1	2	2	2	60	727	516	0	1e	1e	1	2	2	2							4	0	0	0	1
42	2	3	4	1	2	2	2	1	2	2	2	24	442	604	0	1e	1e	1	2	2	2							4	0	0	0	1
43	2	0	2	2	2	2	2	1	2	2	2	156	196	556	0	1d	1j	1	2	2	2							4	0	0	0	1
44	2	3	4	3	2	2	2	1	2	2	2	24	70	264	0	1c	1j	2	2	2	2							4	0	0	0	1
45	2	2	1	3	2	2	1	1	2	2	2	96	110	219	0	1e	1e	3	2	2	2							4	0	0	0	1
46	2	5	4	2	2	2	2	1	2	2	2	60	254	464	0	1a	1j	3	2	2	2							4	0	0	0	1
47	1	2	2	2	2	2	1	1	1	1	2	144	103	394	0	1d	1j	1	2	2	2							4	0	0	0	1
48	2	2	2	1	2	2	1	1	1	2	2	12	120	389	0	1e	1j	2	2	2	2							4	0	0	0	1
49	1	2	2	2	2	2	1	1	1	2	2	24	35	300	0	1b	1j	1	2	2	2							4	0	0	0	1
50	1	2	2	2	2	2	1	1	1	2	2	24	164	273	0	1d	1j	1	2	2	2							4	0	0	0	1
51	2	0	2	1	2	2	1	1	1	2	2	12	482	482	0	1d	1j	1	2	2	2							4	0	0	0	1
52	1	2	2	3	2	2	2	1	1	1	2	156	60	956	0	1b	1j	1	2	2	2							4	0	0	0	1
53	2	2	4	4	1	2	2	1	1	1	2	60	200	448	0	1e	1j	2	2	2	2							4	0	0	0	1
54	2	0	4	2	2	2	2	1	2	2	2	84	86	179	0	1d	1j	1	2	2	2							4	0	0	0	1
55	2	3	2	2	1	2	2	1	2	2	2	36	325	666	0	1b	1j	1	2	2	2							4	0	0	0	1
56	2	3	3	2	2	2	1	1	2	2	2	24	61	848	0	1a	1j	3	2	2	2							4	0	0	0	1
57	1	2	2	2	2	2	1	1	1	2	2	24	187	343	0	1e	1j	1	2	2	2							4	0	0	0	1
58	2	0	3	3	2	2	2	1	2	2	2	36	178	678	0	1c	1j	2	2	2	2							4	0	0	0	1
59	2	0	1	1	2	2	1	1	2	2	2	12	292	456	#NULL!	1j	1j	3	2	2	2							4	0	0	0	1
60	1	0	2	2	2	2	1	1	1	2	2	144	44	96	64195	1a	2h	1	2	2	2							4	4.8075	0	1	2
61	1	4	1	2	2	2	2	1	2	2	2	36	50	336	0	1c	1j	3	2	2	2							4	0	0	0	1
62	2	0	3	2	2	1	2	1	1	2	2	36	131	258	0	1f	1j	1	2	2	2							4	0	0	0	1
63	2	3	2	1	2	2	2	1	2	2	2	36	428	428	0	1e	1j	1	2	2	2							4	0	0	0	1
64	1	0	3	3	2	2	1	1	2	2	1	156	231	128	0	1e	1j	1	2	2	2							4	0	0	0	1
65	2	3	3	1	2	2	2	1	2	2	2	72	437	421	0	1e	1j	3	2	2	2							4	0	0	0	1
66	1	0	4	2	2	2	2	1	2	2	2	36	200	240	0	1c	1j	2	2	2	2							4	0	0	0	1
67	2	1	2	4	2	2	2	1	2	2	2	36	522	874	0	1c	1e	1	2	2	2							4	0	0	0	1
68	2	2	3	3	2	2	2	1	2	2	2	144	108	422	0	1d	1j	1	2	2	2							4	0	0	0	1
69	2	0	2	4	2	2	2	1	2	2	2	24	414	547	0	1e	1j	1	2	2	2							4	0	0	0	1
70	2	3	3	3	2	2	2	1	1	2	2	24	182	182	0	1j	1j	2	2	2	2							4	0	0	0	1
71	2	3	3	2	2	2	2	1	2	2	2	12	339	591	0	1e	1j	3	2	2	2							4	0	0	0	1
72	2	3	2	2	2	2	2	1	1	2	2	24	441	543	0	1c	1j	2	2	2	2							4	0	0	0	1
73	2	3	3	2	2	2	1	1	2	2	2	36	106	560	0	1d	1j	2	2	2	2							4	0	0	0	1
74	2	3	4	2	2	2	2	1	2	2	2	72	377	877	0	1e	1j	3	2	2	2							4	0	0	0	1
75	2	3	4	1	2	2	2	1	2	2	2	36	230	798	0	1a	1j	2	2	2	2							4	0	0	0	1
76	1	2	4	2	2	2	2	1	2	2	2	12	299	412	0	1d	1j	3	2	2	2							4	0	0	0	1
77	2	3	4	2	2	2	2	1	1	2	2	36	252	253	0	1e	1j	2	2	2	2							4	0	0	0	1
78	2	3	2	2	2	2	2	1	2	2	2	96	243	243	0	1d	1j	1	2	2	2							4	0	0	0	1
79	2	3	4	2	2	2	2	1	2	2	2	36	146	334	0	1c	1j	3	2	2	2							4	0	0	0	1
80	2	3	4	3	2	2	2	1	2	2	2	108	243	286	0	1e	1j	3	2	2	2							4	0	0	0	1
81	2	4	2	2	2	2	2	1	1	2	2	60	171	432	0	1c	1j	2	2	2	2							4	0	0	0	1
82	2	0	2	2	2	2	2	1	1	2	2	96	431	380	0	1e	1j	1	2	2	2							4	0	0	0	1
83	1	2	1	2	2	2	2	1	2	2	2	96	163	247	0	1e	1j	1	2	2	2							4	0	0	0	1
84	2	0	4	3	2	2	2	1	2	2	2	108	391	292	0	1e	1j	1	2	2	2							4	0	0	0	1
85	1	5	3	2	2	2	2	1	2	2	2	12	34	89	0	1d	1j	3	2	2	2							4	0	0	0	1
86	1	6	3	3	2	2	2	1	2	2	2	24	394	390	0	1c	1j	3	2	2	2							4	0	0	0	1
87	2	0	4	3	2	2	2	1	2	2	2	72	77	590	0	1e	1e	3	2	2	2							4	0	0	0	1
88	2	3	2	2	2	2	2	1	2	2	2	96	213	225	0	1e	1j	2	2	2	2							4	0	0	0	1
89	2	0	4	1	2	2	2	1	2	2	1	96	210	312	0	1b	1j	3	2	2	2							4	0	0	0	1
90	2	0	4	3	2	2	2	1	2	2	2	96	187	280	0	1c	1j	1	2	2	2							4	0	0	0	1
91	1	1	3	4	2	2	2	1	1	2	2	36	132	430	0	1e	1j	3	1	2	2							4	0	0	0	1
92	2	4	2	3	2	2	2	1	1	2	1	36	318	587	0	1e	1j	2	2	2	2							4	0	0	0	1
93	2	0	4	1	2	2	2	1	2	2	2	144	369	420	0	1e	1j	3	2	2	2							4	0	0	0	1
94	2	0	1	1	2	2	2	1	2	2	2	36	350	770	0	1e	1e	1	2	2	2							4	0	0	0	1
95	1	0	4	2	2	2	2	1	2	2	2	36	64	230	0	1c	1j	1	2	2	2							4	0	0	0	1
96	1	2	2	2	2	2	2	1	1	1	2	36	221	334	0	1c	1j	1	2	2	2							4	0	0	0	1
97	2	0	3	3	2	2	2	1	2	2	2	96	54	250	0	1e	1j	3	2	2	2							4	0	0	0	1
98	2	2	1	2	2	2	2	1	2	2	2	24	25	123	0	1e	1e	3	2	2	2							4	0	0	0	1
99	2	6	4	2	2	2	2	1	2	2	2	24	112	410	0	1e	1j	3	2	2	2							4	0	0	0	1
100	2	3	4	2	2	2	2	1	2	2	2	60	295	652	0	1d	1j	1	2	2	2							4	0	0	0	1
101	2	3	2	2	2	2	2	1	1	2	2	12	184	856	0	1c	1e	1	1	2	2							4	0	0	0	1
102	2	3	3	2	2	2	2	1	1	2	2	96	143	567	0	1d	1j	1	2	2	2							4	0	0	0	1
103	2	3	2	4	2	2	2	1	2	2	2	156	65	661	0	1e	1j	1	2	2	2							4	0	0	0	1
104	2	3	3	2	2	2	2	1	2	2	2	276	188	203	0	1c	1j	2	2	2	2							4	0	0	0	1
105	2	3	3	1	2	2	2	1	2	2	2	96	216	578	0	1e	1j	1	2	2	2							4	0	0	0	1
106	2	0	4	3	2	2	2	1	2	2	2	24	225	365	0	1f	1j	3	1	2	2							4	0	0	0	1
107	2	3	4	2	2	2	2	1	2	2	2	24	180	559	0	1d	1j	3	2	2	2							4	0	0	0	1
108	2	3	2	3	2	2	2	1	1	2	2	60	273	676	0	1e	1j	3	2	2	2							4	0	0	0	1
109	1	2	1	3	2	2	2	1	1	2	2	72	367	726	0	1e	1e	3	2	2	2							4	0	0	0	1
110	2	6	2	3	2	2	1	1	1	1	2	72	512	518	0	1e	1e	1	2	2	2							4	0	0	0	1
111	2	6	2	2	2	2	1	1	1	2	2	84	245	470	0	1e	1j	1	2	2	2							4	0	0	0	1
112	1	4	2	2	2	2	2	1	1	2	2	96	269	290	0	1d	1j	1	2	2	2							4	0	0	0	1
113	2	3	3	2	2	2	2	1	2	2	2	96	137	686	0	1d	1j	3	2	2	2							4	0	0	0	1
114	1	2	2	2	2	1	2	1	1	2	2	144	130	250	0	1e	1j	3	2	2	2							4	0	0	0	1
115	2	0	3	2	2	2	2	1	2	2	2	144	62	344	0	1c	1j	3	2	2	2							4	0	0	0	1
116	2	2	2	3	2	2	2	1	1	2	1	108	108	379	0	1c	1j	2	2	2	2							4	0	0	0	1
117	2	2	4	2	2	2	2	1	2	2	2	108	139	333	0	1b	1e	1	2	2	2							4	0	0	0	1
118	1	2	3	3	2	2	2	1	2	2	2	12	184	784	0	1d	1j	2	2	2	2							4	0	0	0	1
119	2	6	2	4	2	2	2	1	2	2	1	12	681	681	0	1c	1e	3	2	2	2							4	0	0	0	1
120	2	3	2	3	2	2	2	1	1	2	2	24	112	172	0	1e	1e	1	2	2	2							4	0	0	0	1
121	2	3	3	2	2	2	2	1	2	2	2	12	92	548	0	1b	1e	1	2	2	2							4	0	0	0	1
122	2	6	3	2	2	2	1	1	1	2	2	108	238	621	0	1c	1j	1	2	2	2							4	0	0	0	1
123	2	1	3	2	2	2	1	1	2	1	2	120	74	232	0	1c	1j	1	2	2	2							4	0	0	0	1
124	2	3	2	2	2	1	2	1	2	2	2	36	450	806	0	1e	1j	3	2	2	2							4	0	0	0	1
125	2	2	3	2	2	2	2	1	1	2	2	84	92	888	0	1d	1e	3	2	2	2							4	0	0	0	1
126	2	1	2	4	2	2	2	1	1	2	1	12	164	852	0	1d	1j	1	2	2	2							4	0	0	0	1
127	2	4	3	2	2	2	2	1	2	2	2	24	185	169	6543	1c	2f	3	2	2	2							4	3.81578	0	1	2
128	1	6	2	2	2	2	2	1	1	1	2	84	210	443	0	1e	1j	1	2	2	2							4	0	0	0	1
129	2	2	2	3	2	2	2	1	1	2	2	96	118	357	0	1e	1e	1	2	2	2							4	0	0	0	1
130	2	3	3	2	2	2	2	1	1	2	2	156	234	404	0	1f	1e	3	2	2	2							4	0	0	0	1
131	2	2	3	3	2	2	1	1	2	2	2	24	267	560	0	1e	1j	3	2	2	2							4	0	0	0	1
132	1	2	2	1	2	2	1	1	2	2	2	24	221	558	0	1c	1j	1	2	2	2							4	0	0	0	1
133	2	2	1	2	2	2	1	1	2	2	2	96	204	518	0	1c	1e	3	2	2	2							4	0	0	0	1
134	2	3	3	3	2	2	2	1	1	2	2	240	165	450	0	1c	1j	1	2	2	2							4	0	0	0	1
135	2	3	2	1	2	2	2	1	2	2	2	84	334	261	0	1e	1e	1	2	2	2							4	0	0	0	1
136	2	1	3	3	2	2	2	1	1	2	2	24	108	307	2264	1e	2f	1	2	2	2							4	3.35488	0	1	2
137	2	2	1	4	2	2	2	1	1	2	2	72	167	444	0	1e	1j	3	2	2	2							4	0	0	0	1
138	2	3	2	3	2	2	1	1	1	2	1	180	90	182	0	1d	1j	1	2	2	2							4	0	0	0	1
139	2	2	3	3	2	2	2	1	1	2	2	60	188	390	0	1e	1e	3	2	2	2							4	0	0	0	1
140	1	2	3	2	2	2	1	1	2	2	2	12	103	103	0	1e	1j	3	2	2	2							4	0	0	0	1
141	1	2	2	3	2	2	2	1	1	2	2	24	104	704	0	1j	1j	2	2	2	2							4	0	0	0	1
142	2	3	2	3	2	2	2	1	2	2	2	48	273	273	0	1e	1j	1	2	2	2							4	0	0	0	1
143	1	3	2	3	2	2	2	1	1	2	2	96	104	349	0	1e	1j	1	2	2	2							4	0	0	0	1
144	1	2	2	3	2	2	1	1	1	2	1	144	310	462	0	1d	1j	1	2	2	2							4	0	0	0	1
145	2	3	4	1	2	2	2	1	2	2	2	12	254	488	0	1c	1j	3	2	2	2							4	0	0	0	1
146	1	5	2	4	2	2	1	1	1	2	1	96	64	170	0	1e	1j	3	2	2	2							4	0	0	0	1
147	1	2	2	4	2	2	1	1	1	2	1	72	268	726	0	1e	1j	2	2	2	2							4	0	0	0	1
148	1	4	3	1	2	2	2	1	2	2	2	24	117	230	0	1e	1j	3	2	2	2							4	0	0	0	1
149	2	2	3	3	2	2	2	1	2	2	2	36	150	302	0	1e	1e	3	2	2	2							4	0	0	0	1
150	2	3	3	3	2	2	1	1	1	2	2	180	80	444	0	1b	1e	3	2	2	2							4	0	0	0	1
151	1	3	3	4	2	2	2	1	2	2	1	12	320	320	0	1e	1j	3	2	2	2							4	0	0	0	1
152	2	3	4	3	2	2	2	1	2	2	2	24	486	480	0	1e	1j	3	2	2	2							4	0	0	0	1
153	2	2	4	2	2	2	2	1	2	2	2	96	358	587	0	1e	1j	3	2	2	2							4	0	0	0	1
154	2	5	3	2	2	2	1	1	2	2	2	72	161	606	0	1c	1j	3	2	2	2							4	0	0	0	1
155	2	2	3	3	2	2	2	1	2	2	2	96	48	164	6425	1d	2h	3	2	2	2							4	3.80787	0	1	2
156	1	5	4	2	2	2	2	1	2	2	2	12	400	748	0	1d	1j	3	2	2	2							4	0	0	0	1
157	1	3	4	3	2	2	2	1	2	2	2	84	82	266	0	1d	1j	1	2	2	2							4	0	0	0	1
158	2	2	2	2	2	2	2	1	1	2	2	108	257	493	0	1e	1j	1	2	2	2							4	0	0	0	1
159	2	2	2	3	2	2	2	1	1	2	2	12	701	701	0	1e	1e	1	2	2	2							4	0	0	0	1
160	1	5	3	3	2	2	2	1	1	2	2	6	112	112	#NULL!	1e	1j	3	2	2	2							4	0	0	0	1
161	1	2	2	3	1	2	2	1	1	2	2	60	130	520	0	1e	1j	1	2	2	2							4	0	0	0	1
162	2	2	4	3	2	2	2	1	2	2	2	84	358	501	0	1e	1j	3	2	2	2							4	0	0	0	1
163	1	5	1	2	2	2	1	1	1	1	2	24	23	343	0	1e	1j	1	2	2	2							4	0	0	0	1
164	2	2	2	3	2	2	2	1	1	2	1	12	389	194	0	1f	1j	1	2	2	2							4	0	0	0	1
165	2	2	1	3	2	2	1	1	2	2	2	24	462	556	0	1e	1j	3	2	2	2							4	0	0	0	1
166	2	6	4	3	2	2	2	1	2	2	2	60	313	313	0	1e	1j	1	2	2	2							4	0	0	0	1
167	2	1	3	4	2	2	2	1	2	2	2	60	35	286	0	1e	1j	3	2	2	2							4	0	0	0	1
168	2	2	2	2	2	2	2	1	2	2	2	108	271	892	0	1c	1j	2	2	2	2							4	0	0	0	1
169	1	1	3	4	2	2	2	1	2	2	1	24	270	589	0	1d	1j	2	2	2	2							4	0	0	0	1
170	2	6	1	4	2	2	2	1	2	2	2	72	251	251	0	1e	1e	3	2	2	2							4	0	0	0	1
171	2	3	4	2	2	2	2	1	2	1	2	12	112	234	0	1e	1j	3	2	2	2							4	0	0	0	1
172	1	2	2	2	2	2	2	1	2	2	2	84	314	418	0	1e	1j	1	2	2	2							4	0	0	0	1
173	2	2	1	2	2	2	2	1	2	2	2	144	420	187	0	1e	1e	3	2	2	2							4	0	0	0	1
174	2	1	1	4	2	2	2	1	2	2	2	12	455	754	0	1e	1j	3	2	2	2							4	0	0	0	1
175	1	1	2	4	2	2	1	1	1	2	1	108	43	378	0	1d	1j	1	2	2	2							4	0	0	0	1
176	2	2	3	1	2	2	1	1	2	2	2	36	144	507	0	1e	1j	3	2	2	2							4	0	0	0	1
177	1	3	4	4	2	2	2	1	1	2	2	36	141	267	0	1e	1j	3	2	2	2							4	0	0	0	1
178	2	2	3	3	2	2	1	1	2	2	2	108	234	427	0	1e	1j	3	2	2	2							4	0	0	0	1
179	2	3	2	1	2	2	2	1	2	2	2	240	10	488	0	1e	1e	1	2	2	2							4	0	0	0	1
180	2	3	1	2	2	1	2	1	2	2	2	96	113	263	0	1d	1j	3	2	2	2							4	0	0	0	1
181	1	3	1	4	2	2	1	1	2	2	2	84	40	300	0	1e	1j	3	2	2	2							4	0	0	0	1
182	2	3	2	2	2	2	1	1	1	2	2	108	317	838	0	1d	1j	2	2	2	2							4	0	0	0	1
183	2	3	2	3	2	2	2	1	1	2	2	36	170	176	0	1e	1e	1	2	2	2							4	0	0	0	1
184	1	3	2	2	2	2	2	1	1	2	2	36	42	413	0	1c	1j	2	2	2	2							4	0	0	0	1
185	2	1	4	4	2	2	2	1	2	2	2	36	101	125	0	1e	1j	3	2	2	2							4	0	0	0	1
186	1	5	2	3	2	2	2	1	2	2	2	12	312	500	0	1e	1j	1	2	2	2							4	0	0	0	1
187	2	3	2	3	2	2	2	1	2	2	2	96	511	606	0	1e	1e	1	2	2	2							4	0	0	0	1
188	1	2	1	4	2	2	2	1	2	2	2	84	31	197	0	1c	1j	3	2	2	2							4	0	0	0	1
189	2	2	3	2	2	2	2	1	1	2	2	180	204	449	0	1e	1j	3	2	2	2							4	0	0	0	1
190	2	3	3	2	2	2	2	1	2	2	2	5	98	98	#NULL!	1e	1e	1	2	2	2							4	0	0	0	1
191	2	2	4	1	2	2	2	1	1	2	2	60	557	565	0	1e	1j	1	2	2	2							4	0	0	0	1
192	1	3	3	2	2	2	2	1	2	2	2	108	394	499	0	1e	1j	3	2	2	2							4	0	0	0	1
193	2	3	3	3	2	2	2	1	2	2	2	96	70	184	0	1e	1j	3	2	2	2							4	0	0	0	1
194	2	2	1	2	2	2	2	1	2	2	2	24	269	986	0	1c	1j	3	2	2	2							4	0	0	0	1
195	1	2	2	3	2	2	1	1	2	2	1	192	138	383	0	1e	1j	1	2	2	2							4	0	0	0	1
196	2	3	1	2	2	2	1	1	2	2	2	108	269	370	0	1e	1j	3	2	2	2							4	0	0	0	1
197	1	2	2	3	2	2	2	1	1	2	2	96	57	549	0	1e	1j	2	2	2	2							4	0	0	0	1
198	1	2	2	3	2	2	2	1	1	2	2	96	184	398	0	1e	1j	2	2	2	2							4	0	0	0	1
199	2	3	3	1	2	2	1	1	2	2	2	60	487	679	0	1e	1j	3	2	2	2							4	0	0	0	1
200	1	2	1	3	1	2	2	1	1	2	2	12	105	125	0	1e	1j	3	2	2	2							4	0	0	0	1
201	2	3	2	1	2	2	2	1	2	2	2	24	137	770	0	1d	1j	2	2	2	2							4	0	0	0	1
202	1	2	1	2	2	2	2	1	2	2	2	5	453	453	0	1j	1j	3	2	2	2							4	0	0	0	1
203	1	2	2	3	2	2	1	1	1	2	2	24	84	120	0	1g	1g	1	2	2	2							4	0	0	0	1
204	2	2	4	3	2	2	2	1	1	2	2	24	222	713	0	1e	1g	3	2	2	2							4	0	0	0	1
205	2	2	3	3	2	2	2	1	2	2	2	84	70	238	0	1e	1j	3	2	2	2							4	0	0	0	1
206	2	3	4	1	2	2	2	1	2	2	2	24	97	439	0	1c	1j	1	2	2	2							4	0	0	0	1
207	2	3	2	2	2	2	2	1	1	2	2	24	71	396	0	1c	1e	1	2	2	2							4	0	0	0	1
208	2	2	3	3	2	2	1	1	2	2	1	72	150	211	0	1e	1e	2	2	2	2							4	0	0	0	1
209	2	1	2	2	2	2	2	1	2	2	2	24	678	870	0	1e	1j	2	2	2	2							4	0	0	0	1
210	2	2	2	3	2	2	2	1	1	1	2	36	133	524	0	1c	1e	1	2	2	2							4	0	0	0	1
211	2	2	2	4	2	2	2	1	1	2	2	72	79	716	0	1e	1j	2	2	2	2							4	0	0	0	1
212	2	6	2	2	2	2	2	1	1	2	2	36	385	124	9239	1e	2h	2	2	2	2							4	3.96562	0	1	2
213	2	3	3	4	2	2	2	1	2	2	2	36	314	513	0	1e	1e	2	2	2	2							4	0	0	0	1
214	1	2	3	4	2	2	2	1	2	2	2	84	356	430	0	1a	1j	3	2	2	2							4	0	0	0	1
215	1	2	2	4	2	2	2	1	1	2	2	36	278	535	0	1e	1j	2	2	2	2							4	0	0	0	1
216	2	3	3	2	2	2	2	1	2	1	1	3	160	160	#NULL!	1j	1j	1	2	2	2							4	0	0	0	1
217	2	3	3	1	2	2	2	1	1	2	2	96	167	716	0	1f	1e	2	2	2	2							4	0	0	0	1
218	2	3	2	2	2	2	2	1	1	2	2	84	501	587	0	1e	1j	1	2	2	2							4	0	0	0	1
219	2	3	3	2	2	2	2	1	2	2	2	12	68	420	0	1b	1j	3	2	2	2							4	0	0	0	1
220	1	4	3	2	2	2	2	1	2	2	2	24	189	418	0	1c	1j	3	2	2	2							4	0	0	0	1
221	1	3	3	3	1	2	2	1	2	2	2	84	324	412	0	1c	1j	3	2	2	2							4	0	0	0	1
222	1	2	2	3	2	2	1	1	1	2	2	84	50	214	0	1d	1j	1	2	2	2							4	0	0	0	1
223	1	2	2	3	2	2	1	1	1	2	2	14	211	157	0	1d	1d	2	2	2	2							4	0	0	0	1
224	2	3	2	3	2	1	2	1	2	2	2	11	15	110	0	1e	1e	2	2	2	2							4	0	0	0	1
225	1	3	2	3	2	2	2	1	1	2	2	36	130	257	0	1e	1j	1	2	2	2							4	0	0	0	1
226	2	3	4	3	2	2	2	1	2	2	2	192	179	648	0	1d	1j	3	2	2	2							4	0	0	0	1
227	2	6	3	3	2	2	2	1	2	2	2	24	136	227	3263	1c	2h	3	2	2	2							4	3.51362	0	1	2
228	1	1	2	4	2	2	2	1	2	2	2	24	233	392	0	1e	1e	2	2	2	2							4	0	0	0	1
229	2	3	2	3	1	1	2	1	2	2	2	120	321	490	0	1e	1e	1	2	2	2							4	0	0	0	1
230	1	6	3	2	2	2	2	1	2	2	2	72	225	610	0	1c	1j	3	2	2	2							4	0	0	0	1
231	2	3	4	2	2	2	2	1	2	2	2	96	118	476	0	1e	1j	3	2	2	2							4	0	0	0	1
232	2	1	4	3	2	2	2	1	2	2	2	24	107	378	0	1e	1j	3	2	2	2							4	0	0	0	1
233	1	2	2	3	2	2	2	1	2	2	2	120	40	184	0	1e	1j	2	2	2	2							4	0	0	0	1
234	1	2	2	3	2	2	1	1	1	2	2	72	24	336	0	1d	1j	1	2	2	2							4	0	0	0	1
235	1	2	2	3	2	2	2	1	1	2	2	12	340	717	0	1j	1j	2	2	2	2							4	0	0	0	1
236	1	2	2	2	2	2	2	1	1	2	2	24	286	275	0	1c	1j	1	2	2	2							4	0	0	0	1
237	2	6	2	3	2	2	2	1	1	2	2	144	64	576	0	1d	1e	1	2	2	2							4	0	0	0	1
238	1	1	3	2	2	1	2	1	1	2	2	36	174	240	0	1e	1j	1	2	2	2							4	0	0	0	1
239	1	4	2	2	2	2	1	1	1	2	2	12	150	437	0	1c	1j	2	2	2	2							4	0	0	0	1
240	2	3	1	4	2	2	2	1	2	2	2	84	179	179	0	1e	1j	2	2	2	2							4	0	0	0	1
241	1	2	4	1	2	2	1	1	2	2	2	204	574	517	0	1f	1j	2	2	2	2							4	0	0	0	1
242	2	6	3	2	2	2	2	1	2	2	2	96	174	275	0	1e	1e	2	2	2	2							4	0	0	0	1
243	1	2	2	2	2	2	1	1	1	2	2	84	19	97	0	1e	1j	2	2	2	2							4	0	0	0	1
244	2	2	1	2	2	2	2	1	2	2	2	96	327	359	0	1e	1e	2	2	2	2							4	0	0	0	1
245	2	2	2	4	2	2	2	1	1	2	2	12	230	230	0	1e	1e	3	2	2	2							4	0	0	0	1
246	1	2	2	3	2	2	2	1	1	2	2	24	85	85	0	1j	1j	1	2	2	2							4	0	0	0	1
247	2	2	3	3	2	2	2	1	2	2	2	24	250	779	0	1d	1e	3	2	2	2							4	0	0	0	1
248	2	3	4	1	2	2	2	1	2	2	2	72	43	252	0	1e	1j	3	2	2	2							4	0	0	0	1
249	2	2	1	2	2	2	2	1	1	2	2	84	186	571	0	1d	1e	3	2	2	2							4	0	0	0	1
250	1	2	1	4	2	2	2	1	2	2	2	24	379	325	0	1b	1e	3	2	2	2							4	0	0	0	1
251	2	3	2	1	2	2	2	1	2	2	2	24	335	567	0	1b	1e	3	2	2	2							4	0	0	0	1
252	1	3	4	2	2	2	2	1	1	2	2	180	140	438	0	1e	1j	1	2	2	2							4	0	0	0	1
253	1	2	2	4	2	2	2	1	1	2	2	24	340	515	0	1j	1j	1	2	2	2							4	0	0	0	1
254	2	3	1	2	2	2	2	1	2	2	2	60	146	340	0	1c	1e	3	2	2	2							4	0	0	0	1
255	2	2	4	3	2	2	2	1	2	2	2	72	150	396	0	1e	1e	3	2	2	2							4	0	0	0	1
256	2	2	3	3	2	2	2	1	2	2	2	60	138	565	0	1c	1j	3	2	2	2							4	0	0	0	1
257	1	2	2	4	2	2	2	1	1	2	2	36	142	355	0	1e	1e	1	2	2	2							4	0	0	0	1
258	2	3	4	3	2	2	2	1	2	2	2	96	83	373	0	1d	1j	3	2	2	2							4	0	0	0	1
259	2	2	3	2	2	2	2	1	2	2	2	12	248	635	0	1e	1j	3	2	2	2							4	0	0	0	1
260	2	2	3	2	2	2	2	1	2	2	2	96	176	579	0	1c	1e	1	2	2	2							4	0	0	0	1
261	1	3	1	2	2	2	2	1	1	2	2	96	128	610	0	1e	1j	3	2	2	2							4	0	0	0	1
262	1	4	3	3	2	2	1	1	2	2	1	96	36	214	0	1d	1j	3	2	2	2							4	0	0	0	1
263	1	2	1	3	2	2	2	1	2	2	2	12	73	117	0	1j	1j	1	2	2	2							4	0	0	0	1
264	2	6	2	3	2	2	1	1	1	2	2	12	191	339	0	1e	1e	1	2	2	2							4	0	0	0	1
265	2	5	2	2	2	2	2	1	1	2	2	84	25	237	0	1c	1e	1	2	2	2							4	0	0	0	1
266	2	1	1	4	2	2	2	1	2	2	2	60	338	1045	0	1e	1j	3	2	2	2							4	0	0	0	1
267	1	1	3	3	2	2	2	1	1	2	1	72	342	570	0	1e	1j	3	2	2	2							4	0	0	0	1
268	1	1	2	4	2	2	2	1	1	2	2	108	579	390	0	1e	1j	1	2	2	2							4	0	0	0	1
269	2	3	3	3	2	2	1	1	2	2	2	24	234	871	0	1e	1j	3	2	2	2							4	0	0	0	1
270	2	1	1	4	2	2	2	1	1	2	2	108	210	450	0	1c	1j	3	2	2	2							4	0	0	0	1
271	1	2	2	2	2	2	2	1	2	2	2	108	177	399	0	1b	1j	1	2	2	2							4	0	0	0	1
272	2	2	1	3	2	2	2	1	2	2	2	12	118	783	0	1b	1j	3	2	2	2							4	0	0	0	1
273	2	2	3	2	2	2	2	1	2	2	2	156	159	366	0	1b	1j	1	2	2	2							4	0	0	0	1
274	2	4	2	2	2	2	2	1	2	1	2	156	170	233	0	1f	1e	2	2	2	2							4	0	0	0	1
275	2	3	3	2	2	2	2	1	2	2	2	24	155	564	0	1e	1j	2	2	2	2							4	0	0	0	1
276	2	6	2	2	2	2	2	1	2	2	2	96	936	669	0	1e	1e	1	2	2	2							4	0	0	0	1
277	2	3	2	1	2	2	2	1	1	2	2	84	619	480	0	1c	1e	1	2	2	2							4	0	0	0	1
278	1	6	2	3	2	2	1	1	2	2	2	60	89	202	0	1e	1e	1	1	2	2							4	0	0	0	1
279	2	3	2	3	2	2	2	1	2	2	2	156	137	235	0	1e	1j	1	2	2	2							4	0	0	0	1
280	2	3	3	3	2	2	2	1	2	2	2	72	340	485	0	1e	1j	3	2	2	2							4	0	0	0	1
281	2	3	4	1	2	2	1	1	2	2	2	96	225	312	0	1e	1j	2	1	2	2							4	0	0	0	1
282	2	3	4	2	2	2	2	1	2	2	2	12	350	380	0	1e	1j	3	2	2	2							4	0	0	0	1
283	2	3	4	2	2	2	2	1	2	2	2	60	350	425	0	1c	1j	3	2	2	2							4	0	0	0	1
284	1	6	4	4	2	2	2	1	1	2	1	96	38	263	0	1e	1j	1	1	2	2							4	0	0	0	1
285	2	3	3	1	2	2	2	1	2	2	2	96	117	429	0	1e	1j	3	2	2	2							4	0	0	0	1
286	2	3	4	1	2	2	2	1	2	2	2	156	189	213	0	1f	1j	3	1	2	2							4	0	0	0	1
287	2	3	3	3	2	2	2	1	2	2	2	96	355	692	0	1e	1j	3	2	2	2							4	0	0	0	1
288	2	6	4	3	2	2	2	1	1	2	2	84	391	421	0	1c	1j	3	2	2	2							4	0	0	0	1
289	2	3	4	1	2	2	2	1	2	2	2	36	380	548	0	1e	1j	2	2	2	2							4	0	0	0	1
290	2	4	3	3	2	2	2	1	2	2	2	36	378	444	0	1e	1j	3	2	2	2							4	0	0	0	1
291	1	2	3	2	2	2	2	1	2	2	2	108	276	412	0	1d	1j	1	2	2	2							4	0	0	0	1
292	2	6	2	2	2	2	2	1	1	2	2	156	225	492	0	1c	1e	1	2	2	2							4	0	0	0	1
293	2	3	4	2	2	2	2	1	2	2	2	108	184	230	0	1e	1j	3	2	2	2							4	0	0	0	1
294	2	0	1	3	2	2	2	1	2	2	2	108	245	376	0	1c	1j	3	2	2	2							4	0	0	0	1
295	2	0	2	3	2	2	2	1	1	2	2	72	450	1363	0	1f	1j	1	2	2	2							4	0	0	0	1
296	1	5	2	4	2	2	1	1	1	2	2	156	270	431	0	1c	1j	1	2	2	2							4	0	0	0	1
297	2	0	4	1	2	2	1	1	2	2	1	156	112	655	0	1e	1e	3	1	2	2							4	0	0	0	1
298	2	3	2	2	2	2	1	1	2	2	2	36	230	507	0	1d	1j	3	2	2	2							4	0	0	0	1
299	1	2	1	3	2	2	1	1	2	2	2	72	98	285	0	1d	1j	3	2	2	2							4	0	0	0	1
300	1	0	4	4	2	2	2	1	2	2	2	108	340	310	0	1e	1j	2	2	2	2							4	0	0	0	1
301	2	2	3	3	2	2	2	1	2	2	2	60	530	577	0	1e	1e	1	2	2	2							4	0	0	0	1
302	2	3	2	3	2	2	2	1	2	2	2	96	930	614	0	1e	1j	2	2	2	2							4	0	0	0	1
303	1	2	3	2	2	2	1	1	2	2	2	12	381	420	0	1e	1j	3	2	2	2							4	0	0	0	1
304	1	3	4	2	2	2	2	1	1	1	2	108	608	210	0	1e	1j	3	2	2	2							4	0	0	0	1
305	1	2	1	2	2	2	2	1	2	2	2	12	711	838	0	1e	1j	3	2	2	2							4	0	0	0	1
306	2	3	4	1	2	2	2	1	2	2	2	144	155	114	0	1c	1j	3	2	2	2							4	0	0	0	1
307	2	0	2	3	2	2	2	1	1	2	2	96	427	480	0	1e	1e	1	2	2	2							4	0	0	0	1
308	2	1	2	2	2	2	2	1	1	2	2	96	294	258	0	1e	1e	3	2	2	2							4	0	0	0	1
309	2	3	4	1	2	2	2	1	2	1	2	24	174	382	0	1d	1j	3	2	2	2							4	0	0	0	1
310	1	0	2	3	2	2	2	1	2	2	2	144	68	327	0	1c	1j	1	2	2	2							4	0	0	0	1
311	1	3	1	2	2	2	2	1	2	2	2	12	235	510	0	1e	1j	3	2	2	2							4	0	0	0	1
312	2	0	1	4	2	2	2	1	2	2	2	12	299	493	0	1e	1e	3	2	2	2							4	0	0	0	1
313	1	1	2	2	2	2	2	1	2	2	2	72	159	322	0	1c	1j	1	2	2	2							4	0	0	0	1
314	2	1	4	3	2	2	2	1	2	2	2	96	62	676	0	1d	1j	3	2	2	2							4	0	0	0	1
315	2	3	4	3	2	2	2	1	2	2	2	12	62	64	0	1e	1j	1	2	2	2							4	0	0	0	1
316	1	2	1	2	2	2	2	1	1	2	2	12	230	560	2500	1e	2h	3	2	2	2							4	3.39794	0	1	2
317	2	3	2	1	2	2	1	1	1	2	2	84	732	1300	0	1e	1j	2	2	2	2							4	0	0	0	1
318	2	0	4	2	2	2	1	1	1	2	2	84	281	476	0	1c	1j	3	2	2	2							4	0	0	0	1
319	2	3	4	2	2	2	2	1	2	2	2	72	42	752	0	1d	1j	2	2	2	2							4	0	0	0	1
320	2	3	4	1	2	2	1	1	2	2	2	144	230	798	0	1f	2h	3	2	2	2							4	0	0	0	2
321	1	2	4	3	2	2	2	1	1	2	2	72	66	271	0	1e	1j	1	2	2	2							4	0	0	0	1
322	2	6	2	4	2	2	2	1	2	2	2	36	338	422	0	1e	1e	1	2	2	2							4	0	0	0	1
323	2	3	3	1	1	2	2	1	2	2	2	180	322	549	0	1e	1e	3	2	2	2							4	0	0	0	1
324	1	2	2	2	2	2	1	1	1	1	2	84	171	530	0	1e	1j	1	2	1	1	1:16	No	No	DOXY	NR	NR	1	0	1	0	1
325	2	3	1	3	2	2	2	1	2	2	2	36	355	440	0	1c	1j	3	2	2	2							4	0	0	0	1
326	2	3	2	1	2	2	2	1	1	2	2	12	233	594	0	1d	1j	2	2	2	2							4	0	0	0	1
327	2	6	4	2	2	2	2	1	2	2	2	12	124	320	0	1e	1j	1	2	2	2							4	0	0	0	1
328	2	6	2	1	2	2	2	1	1	2	2	96	138	279	0	1f	1j	1	2	2	2							4	0	0	0	1
329	2	3	2	2	2	2	1	1	1	2	1	24	170	328	0	1f	1j	2	2	2	2							4	0	0	0	1
330	2	3	4	2	2	2	2	1	2	2	2	12	291	681	0	1f	1j	3	2	2	2							4	0	0	0	1
331	2	3	3	1	2	2	2	1	2	2	2	24	223	337	0	1c	1j	3	2	2	2							4	0	0	0	1
332	2	3	3	2	2	2	2	1	1	2	2	108	120	260	0	1e	1j	3	2	2	2							4	0	0	0	1
333	2	0	1	2	2	2	2	1	2	2	2	156	430	586	0	1e	1e	3	2	2	2							4	0	0	0	1
334	2	3	4	1	2	2	2	1	2	2	2	24	231	391	0	1e	1j	3	2	2	2							4	0	0	0	1
335	2	3	2	2	2	2	2	1	1	2	2	96	421	656	0	1e	1e	1	2	2	2							4	0	0	0	1
336	2	0	2	2	2	2	1	1	1	1	2	24	597	711	0	1c	1j	2	2	2	2							4	0	0	0	1
337	1	2	3	2	2	2	2	1	2	2	2	144	63	190	0	1e	1j	3	1	2	2							4	0	0	0	1
338	2	2	2	1	2	2	2	1	1	2	2	84	207	401	0	1d	1j	2	2	2	2							4	0	0	0	1
339	2	3	4	1	2	2	2	1	2	2	2	144	188	352	0	1e	1j	3	2	2	2							4	0	0	0	1
340	2	3	2	2	2	2	2	1	1	2	2	156	160	779	0	1f	1j	1	2	2	2							4	0	0	0	1
341	1	6	1	2	2	2	2	1	2	2	2	24	117	327	0	1e	1j	2	2	1	1	1:16	No	No	DOXY	1:8	01:40:00	1	0	1	0	1
342	2	6	3	3	2	2	2	1	2	2	2	156	98	137	0	1e	1j	3	2	1	1	1:16	No	No	DOXY	NR	NR	1	0	1	0	1
343	2	1	4	3	2	2	2	1	2	2	2	24	107	245	0	1c	1j	3	2	1	1	1:16	No	No	BPG	NR	NR	1	0	1	0	1
344	1	3	3	1	2	2	2	1	2	2	2	72	64	511	0	1d	1j	3	2	1	1	1:4	No	No	DOXY	NR	NR	1	0	1	0	1
345	2	3	3	2	2	2	2	1	2	2	2	60	132	353	0	1f	1j	2	2	2	2							4	0	0	0	1
346	2	3	2	2	2	2	2	1	1	2	2	156	315	688	0	1e	1j	2	2	2	2							4	0	0	0	1
347	2	3	3	2	2	2	2	1	2	2	2	72	63	394	0	1e	1j	2	2	2	2							4	0	0	0	1
348	2	0	3	2	2	2	2	1	2	2	2	12	234	537	0	1e	1j	3	2	2	2							4	0	0	0	1
349	1	2	4	3	2	2	1	1	2	2	2	24	96	182	0	1e	1j	3	2	2	2							4	0	0	0	1
350	1	2	2	2	2	2	2	1	2	2	2	144	113	390	0	1d	1j	1	2	2	2							4	0	0	0	1
351	2	2	2	3	1	2	2	1	1	2	2	24	63	318	0	1c	1e	1	2	2	2							4	0	0	0	1
352	2	3	4	1	2	2	2	1	2	2	2	96	264	222	0	1e	1j	3	2	2	2							4	0	0	0	1
353	1	2	2	2	2	2	2	1	1	2	2	96	175	402	0	1d	1j	1	2	2	2							4	0	0	0	1
354	2	3	2	3	2	2	2	1	1	2	2	24	78	440	0	1e	1j	2	2	2	2							4	0	0	0	1
355	2	0	1	1	2	2	2	1	2	2	1	156	190	748	0	1f	1j	3	2	2	2							4	0	0	0	1
356	2	3	2	2	2	2	2	1	2	2	2	60	174	597	0	1f	1j	1	2	2	2							4	0	0	0	1
357	2	2	1	1	2	2	2	1	2	2	1	24	97	726	0	1c	1j	3	2	2	2							4	0	0	0	1
358	2	2	4	2	2	2	1	1	1	2	2	24	209	337	0	1f	1j	3	2	2	2							4	0	0	0	1
359	2	6	1	2	2	2	1	1	2	1	2	12	299	410	0	1e	1j	1	2	2	2							4	0	0	0	1
360	2	4	4	2	2	2	2	1	2	2	2	144	80	250	0	1e	1j	3	2	2	2							4	0	0	0	1
361	2	4	4	1	2	2	2	1	2	2	2	36	170	659	0	1e	1j	3	2	2	2							4	0	0	0	1
362	2	4	1	1	2	2	2	1	1	2	2	24	111	429	0	1e	1j	2	2	2	2							4	0	0	0	1
363	2	6	4	3	2	2	2	1	2	2	2	12	199	281	0	1e	1j	2	2	2	2							4	0	0	0	1
364	2	1	4	3	2	2	1	1	2	1	2	24	129	662	0	1f	1j	1	2	2	2							4	0	0	0	1
365	2	4	1	2	2	2	2	1	1	2	2	96	105	203	0	1c	1j	2	2	2	2							4	0	0	0	1
366	1	4	1	2	2	2	2	1	1	2	2	144	218	227	0	1c	1j	3	2	2	2							4	0	0	0	1
367	1	2	2	1	2	2	1	1	2	2	2	96	250	537	0	1e	1j	1	2	2	2							4	0	0	0	1
368	2	3	2	2	2	2	2	1	1	2	2	84	295	480	0	1e	1j	1	2	2	2							4	0	0	0	1
369	1	4	1	2	2	2	2	1	1	2	2	96	140	349	0	1e	1j	2	2	2	2							4	0	0	0	1
370	2	0	2	3	2	2	2	1	1	2	2	24	235	337	0	1c	1j	1	2	2	2							4	0	0	0	1
371	2	1	1	2	2	2	2	1	2	2	2	24	111	198	0	1e	1j	3	2	2	2							4	0	0	0	1
372	2	3	4	2	2	2	2	1	2	2	2	156	368	412	0	1e	1j	3	2	2	2							4	0	0	0	1
373	1	4	1	2	2	2	2	1	2	2	1	12	280	310	0	1j	1j	3	2	2	2							4	0	0	0	1
374	2	0	2	4	2	2	2	1	2	2	2	24	170	496	0	1e	1e	3	2	2	2							4	0	0	0	1
375	2	0	2	1	2	2	2	1	1	1	2	60	176	239	0	1c	1j	2	2	2	2							4	0	0	0	1
376	2	1	4	4	2	2	1	1	2	1	2	264	171	642	0	1e	1j	1	2	2	2							4	0	0	0	1
377	1	3	2	4	2	2	2	1	1	2	1	36	179	412	0	1e	1j	2	2	2	2							4	0	0	0	1
378	2	2	3	3	2	2	1	1	2	2	2	24	180	437	0	1e	1j	3	2	2	2							4	0	0	0	1
379	2	4	3	1	2	2	2	1	2	2	2	12	786	594	0	1e	1e	3	2	2	2							4	0	0	0	1
380	1	2	2	3	2	2	1	1	1	2	2	180	203	428	0	1c	1j	1	2	2	2							4	0	0	0	1
381	1	1	2	4	2	2	2	1	1	2	2	24	482	413	0	1d	1j	1	2	1	2							2	0	0	0	1
382	1	1	2	4	2	2	1	1	1	2	2	12	124	1000	0	1a	1j	2	2	2	2							4	0	0	0	1
383	2	2	1	3	2	2	1	1	2	2	2	24	120	192	0	1d	1j	3	2	1	2							2	0	0	0	1
384	2	1	2	2	2	2	2	1	1	2	2	156	95	279	0	1b	2f	3	2	1	2							2	0	0	0	2
385	1	2	2	1	2	2	2	1	1	2	2	12	102	303	0	1b	1j	1	2	1	2							2	0	0	0	1
386	2	2	4	4	2	2	2	1	2	2	1	84	108	263	40093	1e	2f	3	2	1	2							2	4.60307	0	1	2
387	2	3	4	3	1	2	2	1	2	2	2	96	310	560	0	1e	1j	1	1	1	2							2	0	0	0	1
388	1	1	2	4	2	2	1	1	1	2	2	156	362	483	0	1a	1e	2	2	1	2							2	0	0	0	1
389	2	2	4	3	2	2	1	1	2	2	2	72	160	742	0	1c	1j	3	2	1	2							2	0	0	0	1
390	2	3	2	3	2	2	2	1	1	2	2	180	130	545	0	1c	2i	1	1	1	2							2	0	0	0	2
391	1	6	1	4	2	2	2	1	1	1	2	96	303	383	0	1e	1j	1	2	1	2							2	0	0	0	1
392	2	3	2	2	2	2	2	1	1	2	2	108	235	385	0	1c	1j	1	2	1	2							2	0	0	0	1
393	2	1	1	2	2	1	1	1	1	1	2	60	110	325	0	1e	2f	1	2	1	2							2	0	0	0	2
394	1	4	3	1	2	2	2	1	2	2	2	144	46	133	0	1e	2f	1	2	1	2							2	0	0	0	2
395	2	5	4	3	2	2	1	1	2	2	1	36	122	123	4479	1e	2f	1	2	1	2							2	3.65118	0	1	2
396	2	3	4	2	1	2	1	1	1	2	1	96	162	318	0	1e	1j	3	1	2	2							4	0	0	0	1
397	2	3	4	4	2	2	1	1	2	2	2	192	461	600	0	1c	1j	3	2	2	2							4	0	0	0	1
398	2	5	2	3	2	2	2	1	2	2	2	60	498	300	0	1e	1j	3	2	2	2							4	0	0	0	1
399	2	6	3	4	2	2	1	1	2	2	2	156	214	610	0	1c	1j	3	2	2	2							4	0	0	0	1
400	2	6	4	3	2	2	2	1	1	2	2	96	365	201	0	1b	2f	3	2	2	2							4	0	0	0	2
401	1	6	2	2	2	2	2	1	1	2	2	96	61	567	0	1a	1j	1	2	2	2							4	0	0	0	1
402	2	3	2	2	2	2	1	1	1	1	2	96	130	130	0	1e	1j	1	1	2	2							4	0	0	0	1
403	2	3	2	3	2	2	2	1	1	2	2	24	443	638	0	1b	1e	1	2	2	2							4	0	0	0	1
404	1	2	1	4	2	2	2	3	2	2	2	228	580	277	0	1d	1j	3	2	2	2							4	0	0	0	1
405	2	3	3	2	2	2	2	1	2	2	2	108	466	459	0	1a	1j	3	2	2	2							4	0	0	0	1
406	2	2	2	4	2	2	2	1	1	2	2	72	380	389	0	1e	1j	1	2	2	2							4	0	0	0	1
407	2	1	2	3	2	2	2	1	1	1	2	276	134	446	0	1c	1j	1	2	2	2							4	0	0	0	1
408	2	3	2	2	2	2	2	1	1	2	2	180	166	628	0	1a	1j	1	2	2	2							4	0	0	0	1
409	1	2	4	2	2	2	1	1	1	2	2	36	526	468	0	1b	1j	3	2	2	2							4	0	0	0	1
410	2	2	1	4	2	2	2	1	1	2	2	84	388	682	0	1e	2h	1	2	2	2							4	0	0	0	2
411	2	3	2	2	2	2	1	1	1	2	2	12	78	362	0	1e	1e	1	2	2	2							4	0	0	0	1
412	1	5	1	3	2	2	1	1	1	2	2	84	101	297	0	1e	1e	3	2	2	2							4	0	0	0	1
413	2	1	1	3	2	2	2	3	2	2	2	12	125	198	0	1d	2h	3	2	2	2							4	0	0	0	2
414	2	6	4	4	2	2	2	1	1	2	2	144	161	433	0	1c	2i	1	2	2	2							4	0	0	0	2
415	2	2	3	3	2	2	2	1	1	2	2	12	473	1362	0	1c	1j	3	2	2	2							4	0	0	0	1
416	2	6	2	2	2	2	2	1	1	2	2	24	91	74	3823	1c	2h	3	2	2	2							4	3.5824	0	1	2
417	1	5	2	1	2	2	2	1	1	2	2	96	43	337	0	1a	1j	1	2	1	1	1:2	No	No	BPG	NR	NR	1	0	1	0	1
418	1	1	2	2	2	2	1	1	2	2	2	80	110	468	0	1e	1j	2	2	1	1	1:2	No	No	BPG	NR	NR	1	0	1	0	1
419	1	2	2	2	2	2	2	1	1	2	2	112	196	444	0	1a	1j	1	2	1	1	1:2	No	No	DOXY	NR	NR	1	0	1	0	1
420	1	1	2	1	2	2	1	1	1	2	2	96	145	637	0	1d	1j	1	2	1	1	1:4	No	No	DOXY	NR	NR	1	0	1	0	1
421	1	6	2	2	2	2	2	3	2	2	2	60	122	790	0	1b	1j	1	1	1	1	1:2	No	No	DOXY	NR	NR	1	0	1	0	1
422	1	2	3	4	2	2	2	1	2	2	2	36	120	569	0	1c	1j	3	2	1	1	1:4	No	No	DOXY	NR	NR	1	0	1	0	1
423	2	5	2	2	2	2	2	1	1	2	2	24	58	230	0	1e	1e	2	2	2	2							4	0	0	0	1
424	2	2	3	2	2	2	2	3	2	2	1	82	242	392	0	1e	1j	2	2	2	2							4	0	0	0	1
425	2	2	3	3	2	2	2	3	1	2	2	64	169	408	0	1e	1j	2	2	2	2							4	0	0	0	1
426	2	3	2	2	2	2	2	1	1	2	2	72	249	666	0	1b	1j	3	2	2	2							4	0	0	0	1
427	2	3	4	1	2	2	1	1	1	2	1	84	282	549	0	1f	1j	3	2	2	2							4	0	0	0	1
428	2	3	2	3	2	2	2	1	1	2	2	144	271	544	0	1e	1j	1	2	2	2							4	0	0	0	1
429	2	6	1	2	2	2	2	1	2	2	2	72	212	331	0	1e	1j	3	2	2	2							4	0	0	0	1
430	1	3	2	4	2	2	2	1	1	2	2	96	112	493	0	1d	1e	2	2	2	2							4	0	0	0	1
431	2	6	2	4	2	2	2	1	1	2	2	156	471	942	0	1f	1e	2	2	2	2							4	0	0	0	1
432	2	3	2	3	2	2	2	1	1	2	2	180	436	614	0	1a	1e	2	2	2	2							4	0	0	0	1
433	1	5	2	2	2	2	1	1	2	2	2	24	212	678	0	1a	1j	1	2	2	2							4	0	0	0	1
434	1	5	2	1	2	2	2	1	2	2	2	12	335	507	0	1d	1j	3	2	2	2							4	0	0	0	1
435	1	6	4	1	2	2	2	1	1	2	2	60	182	504	0	1c	1j	3	2	2	2							4	0	0	0	1
436	1	5	2	3	2	2	2	1	1	2	2	84	589	536	0	1a	1e	1	2	2	2							4	0	0	0	1
437	2	6	3	2	2	2	2	3	1	3	1	96	110	358	0	1g	2i	3	2	2	2							4	0	0	0	2
438	1	2	2	3	2	2	1	1	1	1	1	36	99	608	0	1d	1j	1	2	2	2							4	0	0	0	1
439	1	2	2	3	2	2	1	1	1	2	2	96	144	391	0	1e	1j	2	2	2	2							4	0	0	0	1
440	1	2	2	4	2	2	2	1	2	2	2	60	163	351	0	1a	1j	1	2	2	2							4	0	0	0	1
441	2	6	4	2	2	2	2	1	2	2	2	108	165	545	0	1c	1j	3	2	2	2							4	0	0	0	1
442	2	6	2	2	2	2	2	3	2	2	2	24	410	230	0	1d	2h	3	2	2	2							4	0	0	0	2
443	2	3	3	2	2	2	2	3	2	2	1	60	190	361	0	1a	1j	3	2	2	2							4	0	0	0	1
444	2	2	2	3	2	2	2	1	1	2	2	96	164	833	0	1c	1e	2	2	2	2							4	0	0	0	1
445	2	3	3	3	2	2	2	1	2	2	2	144	78	571	0	1d	1j	3	2	2	2							4	0	0	0	1
446	2	3	4	4	2	2	2	1	2	2	1	72	222	211	0	1e	1j	3	2	2	2							4	0	0	0	1
447	2	6	2	1	2	2	2	1	2	2	2	96	509	1064	0	1e	1e	3	2	2	2							4	0	0	0	1
448	1	5	2	3	2	2	1	1	1	2	2	60	155	302	0	1d	1j	1	2	2	2							4	0	0	0	1
449	1	3	3	4	1	2	2	1	1	2	1	108	150	207	0	1e	1j	3	2	2	2							4	0	0	0	1
450	1	4	4	2	1	1	1	1	1	1	2	144	78	170	0	1d	1d	3	2	2	2							4	0	0	0	1
451	2	3	3	3	2	2	1	1	2	3	2	96	45	218	0	1c	1j	2	2	1	1	1:4	No	No	DOXY	NR	NR	1	0	1	0	1
452	2	3	3	1	2	2	2	1	2	2	2	180	310	692	0	1e	1j	3	2	1	1	1:4	Yes	No	BPG	1:16	01:40:00	1	0	1	0	1
453	1	2	2	4	2	2	2	1	1	2	1	204	162	829	0	1a	1j	2	2	2	2							4	0	0	0	1
454	1	5	1	3	1	1	2	1	1	2	2	96	244	161	0	1e	1j	3	2	2	2							4	0	0	0	1
455	2	5	2	2	2	2	2	1	1	2	2	12	176	471	0	1b	1j	2	2	2	2							4	0	0	0	1
456	2	3	4	2	2	2	1	1	2	2	1	84	461	821	0	1b	1j	3	2	2	2							4	0	0	0	1
457	1	5	2	2	2	2	1	1	1	1	2	12	128	539	0	1e	1j	1	2	2	2							4	0	0	0	1
458	2	3	4	1	2	2	1	1	2	2	2	96	213	585	0	1b	1j	3	1	2	2							4	0	0	0	1
459	2	6	2	3	2	2	2	1	1	2	2	12	320	699	0	1f	2f	3	2	2	2							4	0	0	0	2
460	1	1	2	3	2	2	2	1	1	2	2	180	232	637	0	1d	1j	1	2	2	2							4	0	0	0	1
461	2	6	2	4	2	2	2	1	1	2	2	144	261	508	0	1e	1j	1	2	2	2							4	0	0	0	1
462	1	2	1	3	2	2	2	3	1	3	2	192	156	538	0	1e	1j	3	2	2	2							4	0	0	0	1
463	1	2	4	2	2	2	2	1	1	1	2	84	146	268	0	1c	1j	1	2	2	2							4	0	0	0	1
464	1	3	1	3	2	2	1	1	1	2	1	60	176	386	0	1e	1j	3	1	2	2							4	0	0	0	1
465	1	2	2	2	2	2	2	1	2	2	2	108	86	243	0	1e	2f	1	1	2	2							4	0	0	0	2
466	2	3	2	2	1	2	1	1	1	1	2	60	101	317	0	1c	1j	1	2	2	2							4	0	0	0	1
467	2	6	3	2	2	2	2	1	2	2	2	12	230	340	0	1b	1j	3	2	2	2							4	0	0	0	1
468	1	6	2	3	2	2	1	1	1	1	2	96	129	127	0	1g	2i	1	2	2	2							4	0	0	0	2
469	2	6	2	4	1	2	2	1	1	2	2	36	135	480	0	1a	1j	3	2	2	2							4	0	0	0	1
470	2	6	4	2	2	2	1	1	2	1	2	12	103	336	0	1c	1j	3	2	2	2							4	0	0	0	1
471	2	6	2	4	2	2	2	1	1	2	2	60	221	525	0	1c	1j	1	2	2	2							4	0	0	0	1
472	2	6	4	3	2	2	2	1	2	2	2	12	167	184	0	1e	1j	3	2	2	2							4	0	0	0	1
473	2	3	3	4	2	2	2	3	2	3	2	72	223	339	0	1e	1j	3	2	2	2							4	0	0	0	1
474	2	3	4	2	2	2	2	3	2	3	1	96	106	241	0	1e	1j	1	2	2	2							4	0	0	0	1
475	2	6	1	3	1	2	2	1	1	2	2	192	112	297	0	1a	1j	3	2	2	2							4	0	0	0	1
476	1	6	2	2	2	2	1	1	1	2	2	12	170	469	0	1e	1j	2	2	2	2							4	0	0	0	1
477	2	2	2	1	2	2	2	1	2	2	1	24	96	479	0	1e	1j	3	2	2	2							4	0	0	0	1
478	2	5	1	3	2	2	2	3	1	3	1	60	336	541	0	1e	1e	3	2	2	2							4	0	0	0	1
479	2	3	4	1	2	2	2	1	1	2	2	60	310	747	0	1e	1j	3	2	2	2							4	0	0	0	1
480	2	3	4	1	2	2	2	3	1	3	2	96	330	441	0	1e	2f	1	2	2	2							4	0	0	0	2
481	2	6	3	3	1	2	2	1	1	2	2	36	268	415	0	1e	1j	3	2	2	2							4	0	0	0	1
482	1	6	1	2	2	2	2	3	1	3	1	60	238	296	0	1e	1j	3	2	2	2							4	0	0	0	1
483	2	5	3	3	2	2	1	1	2	2	2	12	120	390	0	1e	1j	3	2	2	2							4	0	0	0	1
484	2	2	3	3	2	2	2	1	2	1	2	12	225	759	0	1e	1j	3	2	2	2							4	0	0	0	1
485	2	6	2	3	2	2	1	1	1	2	2	72	224	66	5552	1f	2f	1	1	2	2							4	3.74445	0	1	2
486	1	1	2	2	2	2	2	1	1	2	1	36	309	610	0	1f	1j	1	2	2	2							4	0	0	0	1
487	1	3	2	3	2	2	2	1	1	2	2	84	150	263	0	1d	1j	1	2	2	2							4	0	0	0	1
488	1	5	2	2	2	2	1	1	2	2	1	24	185	238	0	1a	1j	1	1	2	2							4	0	0	0	1
489	2	3	2	2	2	2	1	1	1	2	1	108	261	536	0	1e	1j	1	2	2	2							4	0	0	0	1
490	1	2	4	2	2	2	2	3	2	3	2	12	72	617	0	1d	1j	3	2	2	2							4	0	0	0	1
491	1	3	3	3	2	2	2	3	2	3	2	84	193	515	0	1c	1j	3	1	2	2							4	0	0	0	1
492	1	2	2	4	2	2	2	1	1	2	2	96	340	552	0	1e	1j	1	2	2	2							4	0	0	0	1
493	1	6	2	4	2	2	2	3	1	2	2	12	115	393	0	1d	1j	1	1	2	2							4	0	0	0	1
494	2	3	4	2	2	2	2	3	1	3	2	108	137	384	0	1e	1j	3	2	2	2							4	0	0	0	1
495	2	3	2	3	2	2	2	1	1	2	2	156	538	737	0	1c	1j	2	2	2	2							4	0	0	0	1
496	1	3	3	4	2	2	1	3	1	3	1	60	78	508	0	1d	1j	2	1	2	2							4	0	0	0	1
497	2	6	2	4	2	2	2	1	1	2	2	144	177	453	0	1c	1j	1	2	2	2							4	0	0	0	1
498	2	6	1	2	2	2	2	1	2	2	2	60	106	340	0	1g	2i	3	2	2	2							4	0	0	0	2
499	1	5	2	3	2	2	2	1	1	2	2	12	138	322	0	1d	1j	1	2	2	2							4	0	0	0	1
500	1	6	2	2	2	2	2	1	1	2	2	24	170	450	0	1e	1j	1	2	2	2							4	0	0	0	1
501	2	3	3	1	2	2	2	1	2	2	2	84	431	359	0	1b	1j	3	2	2	2							4	0	0	0	1
502	2	0	2	1	2	2	2	1	1	2	2	72	200	556	0	1e	1j	1	2	2	2							4	0	0	0	1
503	1	2	2	3	1	2	2	1	1	2	2	96	267	917	0	1b	1j	2	2	2	2							4	0	0	0	1
504	2	3	4	1	2	2	2	1	2	2	2	12	56	493	0	1b	1j	3	2	2	2							4	0	0	0	1
505	2	3	2	2	2	2	2	1	1	2	2	180	280	263	2004	1a	2f	2	2	2	2							4	3.3019	0	1	2
506	2	5	4	4	1	2	2	1	2	1	2	96	328	540	0	1e	1j	3	2	2	2							4	0	0	0	1
507	2	2	2	2	2	2	2	1	2	2	2	96	219	128	0	1e	1j	3	2	2	2							4	0	0	0	1
508	2	2	2	3	2	2	2	1	2	2	2	12	92	886	0	1d	1e	1	2	2	2							4	0	0	0	1
509	1	1	3	4	2	2	1	1	2	2	2	72	110	249	0	1e	1j	3	2	2	2							4	0	0	0	1
510	2	3	4	1	2	2	2	1	2	2	1	71	430	821	0	1e	1j	3	2	2	2							4	0	0	0	1
511	2	2	2	2	2	2	2	1	1	2	2	156	239	785	0	1d	1j	1	2	2	2							4	0	0	0	1
512	2	4	1	2	2	2	2	1	2	2	2	72	82	415	0	1e	1j	3	2	2	2							4	0	0	0	1
513	2	3	2	1	2	2	2	1	1	2	2	12	253	681	0	1f	1j	1	2	2	2							4	0	0	0	1
514	2	6	1	2	2	2	2	1	2	2	2	12	308	184	82860	1e	2f	3	2	2	2							4	4.91834	0	1	2
515	1	2	2	2	2	2	2	1	1	2	2	12	82	387	0	1a	2h	2	2	2	2							4	0	0	0	2
516	1	2	1	2	1	1	2	1	1	2	2	96	597	759	0	1b	1j	3	2	2	2							4	0	0	0	1
517	2	2	3	3	2	2	2	3	1	3	2	84	126	497	0	1b	1e	3	2	2	2							4	0	0	0	1
518	2	3	4	3	2	2	2	1	2	2	2	204	191	938	0	1a	1j	3	2	2	2							4	0	0	0	1
519	2	6	2	1	2	2	1	1	1	2	2	12	198	721	0	1a	1j	2	2	2	2							4	0	0	0	1
520	2	3	2	1	2	2	2	1	1	2	2	108	365	710	0	1e	1j	1	2	2	2							4	0	0	0	1
521	2	1	4	2	2	2	1	3	1	3	2	84	200	624	0	1c	1j	3	2	2	2							4	0	0	0	1
522	1	2	2	3	2	2	1	1	1	2	2	72	140	324	0	1a	2f	2	2	2	2							4	0	0	0	2
523	2	3	4	1	2	2	1	1	1	1	2	36	175	717	0	1d	1j	3	2	2	2							4	0	0	0	1
524	2	3	2	3	2	2	2	1	1	2	1	48	532	656	0	1e	1j	1	2	2	2							4	0	0	0	1
525	2	3	1	3	2	2	2	3	2	3	1	36	112	286	0	1e	1j	3	1	2	2							4	0	0	0	1
526	2	2	2	4	2	2	1	1	1	2	1	36	340	741	0	1f	1j	1	2	2	2							4	0	0	0	1
527	1	2	2	3	1	2	2	1	2	1	2	48	134	634	0	1b	1j	1	2	2	2							4	0	0	0	1
528	2	3	2	3	2	2	2	1	1	2	2	60	176	609	0	1c	1j	2	2	2	2							4	0	0	0	1
529	1	2	2	3	2	2	1	1	1	2	2	12	158	779	0	1c	1j	2	2	2	2							4	0	0	0	1
530	2	6	2	3	1	2	2	1	2	2	2	12	149	370	0	1a	1j	1	2	2	2							4	0	0	0	1
531	1	6	3	3	1	2	1	1	2	2	2	12	192	1230	0	1c	1j	3	2	2	2							4	0	0	0	1
532	2	3	4	4	2	2	2	1	2	2	2	24	312	565	0	1f	1j	3	1	2	2							4	0	0	0	1
533	1	6	2	3	1	2	1	1	1	2	2	24	112	322	0	1c	1j	1	2	2	2							4	0	0	0	1
534	1	6	1	4	2	2	2	1	2	1	2	108	154	446	0	1c	1j	2	2	2	2							4	0	0	0	1
535	2	3	2	3	2	2	2	1	1	2	2	108	625	625	0	1e	1j	1	2	2	2							4	0	0	0	1
536	2	6	3	2	2	2	1	3	1	2	2	24	76	120	0	1a	1j	1	2	2	2							4	0	0	0	1
537	2	3	2	2	2	2	2	1	1	2	2	24	193	582	0	1d	1j	1	2	2	2							4	0	0	0	1
538	1	2	2	2	2	2	2	1	2	2	2	132	336	714	0	1e	1j	1	2	2	2							4	0	0	0	1
539	2	3	4	2	2	2	2	3	2	3	2	108	320	425	0	1e	1j	3	2	2	2							4	0	0	0	1
540	2	3	2	3	2	2	1	1	1	2	2	276	244	830	0	1e	1j	2	2	2	2							4	0	0	0	1
541	2	3	3	2	1	2	1	1	1	2	1	132	76	583	0	1b	1e	3	2	2	2							4	0	0	0	1
542	1	2	2	4	2	2	2	1	1	2	2	132	159	176	0	1c	1j	1	2	2	2							4	0	0	0	1
543	2	6	3	3	2	2	2	1	2	2	1	264	395	744	0	1e	1e	3	2	2	2							4	0	0	0	1
544	2	2	4	3	2	2	1	3	1	3	2	36	423	700	0	1c	1j	1	2	2	2							4	0	0	0	1
545	1	5	2	4	2	2	1	1	1	3	2	48	566	756	0	1c	1j	2	2	2	2							4	0	0	0	1
546	2	3	3	3	2	2	2	3	1	3	2	60	183	462	0	1e	1j	3	2	2	2							4	0	0	0	1
547	2	2	3	2	2	2	1	3	1	3	2	132	161	611	0	1e	1j	3	1	2	2							4	0	0	0	1
548	2	2	4	2	2	2	2	1	2	2	2	96	185	777	0	1b	1j	3	2	2	2							4	0	0	0	1
549	1	2	2	3	2	2	2	1	1	2	2	132	119	412	0	1a	1e	2	2	2	2							4	0	0	0	1
550	1	5	3	2	2	2	1	3	1	3	2	84	48	157	0	1e	1e	3	2	2	2							4	0	0	0	1
551	2	6	2	2	1	1	2	1	2	1	1	60	148	788	0	1a	1j	1	2	2	2							4	0	0	0	1
552	2	3	3	3	1	2	2	1	2	2	1	12	43	340	0	1e	1j	3	2	2	2							4	0	0	0	1
553	2	2	4	3	1	2	2	1	1	2	1	108	665	775	0	1e	1j	3	2	2	2							4	0	0	0	1
554	1	6	2	1	1	2	2	1	1	2	2	72	160	218	0	1e	1j	2	2	2	2							4	0	0	0	1
555	1	6	1	3	2	2	2	1	1	2	2	72	310	536	39332	1e	2h	3	2	2	2							4	4.59475	0	1	2
556	2	3	2	1	1	2	1	1	1	1	2	60	172	480	0	1c	1j	1	2	2	2							4	0	0	0	1
557	1	6	1	4	2	2	2	3	1	3	2	132	60	514	0	1b	1j	3	2	2	2							4	0	0	0	1
558	2	3	1	2	2	2	1	1	1	2	1	48	112	413	0	1e	1j	3	2	2	2							4	0	0	0	1
559	2	2	3	2	2	2	2	1	1	2	2	120	195	630	0	1a	1j	1	2	2	2							4	0	0	0	1
560	2	2	2	3	2	2	2	1	2	2	2	72	84	517	0	1c	1j	1	2	2	2							4	0	0	0	1
561	2	3	1	3	2	2	2	1	2	2	2	48	120	120	0	1e	1j	3	1	2	2							4	0	0	0	1
562	2	0	3	3	2	2	2	1	2	2	2	108	98	270	0	1e	1e	3	2	2	2							4	0	0	0	1
563	2	3	4	2	2	2	2	1	2	2	1	84	367	752	0	1e	1j	3	2	2	2							4	0	0	0	1
564	2	6	2	2	2	2	1	1	1	2	2	96	120	246	24296	1a	2f	1	2	2	2							4	4.38553	0	1	2
565	1	6	3	4	1	2	2	1	1	2	1	120	130	846	4931	1e	2h	3	2	2	2							4	3.69294	0	1	2
566	2	1	3	4	2	2	2	3	2	2	2	96	140	774	0	1b	1j	3	2	2	2							4	0	0	0	1
567	2	6	3	3	2	2	2	1	2	2	1	24	509	509	0	1e	1j	3	2	2	2							4	0	0	0	1
568	2	1	2	2	2	2	1	1	1	2	2	132	127	407	0	1a	1j	1	2	2	2							4	0	0	0	1
569	2	2	2	3	2	2	2	1	1	1	1	120	236	1027	0	1e	1j	1	2	2	2							4	0	0	0	1
570	2	2	2	2	2	2	2	1	2	2	2	36	210	761	0	1d	1j	1	2	2	2							4	0	0	0	1
571	2	3	2	3	1	2	2	1	1	1	2	48	76	301	0	1a	2f	1	2	2	2							4	0	0	0	2
572	2	3	3	1	2	2	1	3	1	3	2	120	96	525	0	1e	1e	3	2	2	2							4	0	0	0	1
573	1	6	3	3	2	2	2	3	1	3	1	72	30	76	70993	1e	2h	3	2	2	2							4	4.85122	0	1	2
574	2	3	2	4	2	2	2	1	1	2	2	72	78	470	0	1d	1d	1	2	2	2							4	0	0	0	1
575	1	6	2	2	1	2	2	1	1	2	2	48	140	381	0	1d	1j	1	2	2	2							4	0	0	0	1
576	1	4	2	2	2	2	1	1	1	1	2	48	178	405	0	1c	1j	1	2	2	2							4	0	0	0	1
577	2	6	4	3	1	2	2	1	1	2	2	108	117	439	0	1a	1j	3	2	2	2							4	0	0	0	1
578	1	6	3	3	2	2	2	3	1	3	2	48	131	184	4717	1c	2h	3	2	2	2							4	3.67367	0	1	2
579	2	2	1	3	2	2	1	3	1	3	1	36	70	804	0	1b	1j	3	2	2	2							4	0	0	0	1
580	1	2	2	3	1	2	1	1	1	1	2	132	26	72	25736	1b	2f	3	2	2	2							4	4.41054	0	1	2
581	2	1	4	3	2	2	2	3	1	3	2	132	236	740	0	1b	1j	3	2	2	2							4	0	0	0	1
582	2	6	1	4	2	2	2	3	1	3	2	132	585	496	0	1d	1j	2	2	2	2							4	0	0	0	1
583	2	6	4	3	2	2	2	3	1	2	2	36	132	426	0	1d	1j	2	2	2	2							4	0	0	0	1
584	2	2	1	2	2	2	2	3	1	3	2	60	150	397	0	1e	1j	2	2	2	2							4	0	0	0	1
585	2	3	3	2	1	2	1	1	1	2	2	144	116	693	0	1a	1j	3	2	2	2							4	0	0	0	1
586	1	5	4	3	2	2	2	3	1	3	2	132	249	461	0	1d	2h	3	2	2	2							4	0	0	0	2
587	2	3	3	2	1	1	1	1	1	1	2	96	279	494	0	1d	1j	1	2	2	2							4	0	0	0	1
588	2	6	2	3	2	2	2	1	1	2	2	108	149	399	0	1e	1j	1	2	2	2							4	0	0	0	1
589	2	1	3	4	2	2	2	1	1	2	2	60	104	228	0	1e	1j	2	2	2	2							4	0	0	0	1
590	2	3	1	3	2	2	2	1	1	1	2	36	294	927	0	1e	1j	3	2	2	2							4	0	0	0	1
591	2	2	4	4	2	2	2	3	2	3	2	72	136	516	0	1e	1j	2	2	2	2							4	0	0	0	1
592	2	3	1	3	2	2	2	1	2	2	2	132	448	492	0	1e	1j	3	2	2	2							4	0	0	0	1
593	2	3	4	3	2	2	2	1	2	2	2	72	64	430	0	1a	1j	3	1	2	2							4	0	0	0	1
594	1	2	2	3	1	2	2	1	1	2	2	36	133	237	0	1e	1j	1	2	2	2							4	0	0	0	1
595	2	3	1	2	2	2	2	3	1	3	2	120	194	502	85363	1e	2h	3	2	2	2							4	4.93127	0	1	2
596	2	3	4	2	2	2	2	3	2	3	1	144	210	693	0	1e	1j	3	1	1	1	1:2	No	No	BPG	NR	NR	1	0	1	0	1
597	1	2	2	2	2	2	2	1	1	2	2	120	256	256	0	1g	2i	1	2	1	1	1:8	No	No	DOXY	NR	NR	1	0	1	0	2
598	2	3	4	2	2	2	2	3	2	3	2	12	248	820	0	1e	1j	3	1	2	2							4	0	0	0	1
599	1	2	2	3	2	2	2	1	1	2	2	120	168	512	0	1a	1j	1	2	1	1	1:2	No	No	BPG	NR	NR	1	0	1	0	1
600	1	2	2	4	2	2	1	1	1	2	2	72	306	485	0	1b	1j	1	2	1	1	1:2	No	No	DOXY	NR	NR	1	0	1	0	1
601	1	6	1	4	2	1	1	1	1	3	2	72	157	131	360558	1e	2f	1	2	1	1	1:256	Yes	No	BPG	1:64	01:16:00	1	5.55698	1	1	2
602	1	5	2	4	1	2	2	1	2	3	2	132	127	312	0	1a	1j	1	2	2	2							4	0	0	0	1
603	2	2	4	2	2	2	2	1	2	2	2	132	446	579	0	1e	1j	3	1	2	2							4	0	0	0	1
604	2	2	2	3	1	2	2	1	1	2	1	132	60	851	0	1b	1j	2	1	2	2							4	0	0	0	1
605	2	3	2	2	1	2	2	1	1	2	2	24	128	450	0	1g	2i	3	2	2	2							4	0	0	0	2
606	1	6	2	2	2	2	1	1	1	1	2	24	274	269	0	1e	1j	1	2	2	2							4	0	0	0	1
607	2	6	2	3	2	2	2	1	1	1	2	36	283	682	0	1b	1e	1	2	2	2							4	0	0	0	1
608	1	2	1	3	1	2	2	1	1	2	2	36	90	527	0	1d	1j	3	2	2	2							4	0	0	0	1
609	2	3	3	2	2	2	2	3	1	3	2	48	226	180	0	1e	1j	3	2	2	2							4	0	0	0	1
610	1	6	2	3	2	2	2	1	1	2	1	48	267	598	0	1e	1j	2	2	2	2							4	0	0	0	1
611	2	1	4	3	2	2	2	1	2	2	2	96	333	482	0	1a	1j	3	1	2	2							4	0	0	0	1
612	1	2	3	2	2	2	2	3	1	3	2	132	375	375	0	1e	1j	3	2	2	2							4	0	0	0	1
613	2	6	2	2	1	2	2	1	1	2	2	132	206	573	0	1c	1j	2	2	2	2							4	0	0	0	1
614	2	3	2	3	2	2	2	1	2	2	1	264	286	284	315109	1d	2f	2	2	1	2							2	5.49846	0	1	2
615	1	6	2	2	2	2	1	1	1	2	2	72	117	295	0	1e	1j	1	1	2	2							4	0	0	0	1
616	2	2	3	2	2	2	1	1	2	2	2	120	450	1345	0	1e	1j	3	2	2	2							4	0	0	0	1
617	1	3	2	4	2	2	1	1	1	2	2	96	400	450	0	1f	1j	1	2	2	2							4	0	0	0	1
618	2	1	2	4	2	2	2	1	1	2	2	36	61	324	0	1e	1j	1	2	2	2							4	0	0	0	1
619	2	3	4	2	2	2	2	3	2	2	2	60	441	1086	0	1a	1j	3	2	2	2							4	0	0	0	1
620	1	2	3	2	2	1	2	1	1	1	2	120	436	523	0	1c	1j	1	2	2	2							4	0	0	0	1
621	2	2	3	3	2	2	2	1	2	2	2	72	25	340	0	1a	1j	1	1	2	2							4	0	0	0	1
622	2	6	2	4	2	2	2	1	2	2	2	144	199	541	0	1a	1j	1	1	2	2							4	0	0	0	1
623	2	3	2	2	2	2	2	1	1	2	2	144	217	419	0	1d	1j	1	1	2	2							4	0	0	0	1
624	1	2	2	2	2	2	1	1	1	2	2	132	235	374	0	1a	1j	1	2	2	2							4	0	0	0	1
625	2	6	2	2	1	2	2	1	2	2	2	60	222	166	3860	1a	2h	1	2	2	2							4	3.58659	0	1	2
626	2	4	4	2	2	2	2	1	2	2	2	132	310	730	0	1e	1j	3	2	2	2							4	0	0	0	1
627	1	2	3	3	2	2	2	1	2	2	2	132	62	366	0	1e	1j	1	2	2	2							4	0	0	0	1
628	1	6	2	3	2	2	2	1	2	2	2	96	341	746	0	1a	1j	1	2	2	2							4	0	0	0	1
629	1	2	2	2	1	2	1	1	1	2	2	132	214	130	0	1a	1e	2	2	2	2							4	0	0	0	1
630	2	3	2	2	2	2	2	1	1	2	2	120	135	671	0	1c	1j	1	2	2	2							4	0	0	0	1
631	2	3	2	2	2	2	2	1	1	2	2	132	226	713	0	1c	1j	1	2	2	2							4	0	0	0	1
632	1	6	2	2	2	2	1	1	2	2	2	48	119	711	0	1d	1j	1	2	2	2							4	0	0	0	1
633	1	5	2	2	2	2	2	1	2	2	1	48	299	282	0	1c	1j	1	2	2	2							4	0	0	0	1
634	2	6	2	4	2	2	2	1	2	2	2	120	470	574	0	1e	1e	1	2	2	2							4	0	0	0	1
635	1	6	2	2	2	2	1	1	1	2	2	48	42	265	0	1e	1e	1	2	2	2							4	0	0	0	1
636	2	3	2	2	1	2	1	1	2	1	1	72	198	567	0	1e	1e	1	2	2	2							4	0	0	0	1
637	1	6	1	1	1	2	2	1	1	2	2	108	99	349	0	1e	1e	3	2	2	2							4	0	0	0	1
638	2	6	4	3	2	2	2	3	1	3	2	132	178	222	0	1c	1f	1	2	2	2							4	0	0	0	1
639	2	6	4	2	2	1	2	1	2	2	2	132	229	657	0	1e	1e	1	2	2	2							4	0	0	0	1
640	2	1	4	2	2	2	1	1	2	2	2	36	385	576	0	1a	1j	3	2	2	2							4	0	0	0	1
641	2	3	2	3	2	2	2	1	2	2	2	60	36	348	0	1e	1e	3	2	2	2							4	0	0	0	1
642	2	3	4	2	2	2	2	1	1	2	2	72	371	457	0	1e	1j	1	2	2	2							4	0	0	0	1
643	1	1	1	4	2	2	2	1	1	2	1	60	31	275	0	1b	1j	3	2	2	2							4	0	0	0	1
644	1	2	2	3	2	2	2	1	1	2	2	276	186	486	42826	1e	2f	1	2	2	2							4	4.63171	0	1	2
645	2	6	4	4	2	2	2	1	2	2	2	96	60	421	0	1e	1j	3	2	2	2							4	0	0	0	1
646	2	1	2	4	2	2	1	1	1	2	2	72	225	499	0	1a	1j	1	2	2	2							4	0	0	0	1
647	1	2	1	4	2	2	1	1	1	2	2	60	199	292	0	1d	1j	3	2	2	2							4	0	0	0	1
648	1	4	2	2	2	2	2	1	1	2	2	72	158	366	0	1e	1j	2	2	2	2							4	0	0	0	1
649	1	6	1	3	2	2	2	1	1	2	2	36	63	343	0	1e	1j	3	2	2	2							4	0	0	0	1
650	1	2	2	2	2	2	1	1	2	2	2	48	627	417	0	1a	1j	2	1	2	2							4	0	0	0	1
651	1	1	2	3	2	2	1	1	2	2	2	132	159	400	0	1c	1j	1	1	2	2							4	0	0	0	1
652	2	3	1	3	2	2	2	1	2	2	2	108	47	179	0	1e	1j	3	2	2	2							4	0	0	0	1
653	2	2	4	4	2	2	2	3	2	2	2	72	779	980	0	1e	1e	1	2	2	2							4	0	0	0	1
654	2	3	1	3	2	2	2	1	1	2	2	72	367	451	0	1a	1j	1	1	2	2							4	0	0	0	1
655	2	6	4	3	2	2	2	1	2	2	2	48	125	243	0	1a	1j	3	1	2	2							4	0	0	0	1
656	2	6	2	3	2	2	2	1	1	2	1	60	158	684	0	1c	1g	2	2	2	2							4	0	0	0	1
657	2	3	2	2	2	2	2	1	1	2	1	72	308	281	6478	1a	2f	1	2	2	2							4	3.81144	0	1	2
658	2	3	4	3	1	1	2	1	1	2	1	60	431	1000	0	1e	1e	1	1	2	2							4	0	0	0	1
659	2	6	4	3	2	2	2	1	2	2	1	72	282	547	0	1a	1j	3	2	2	2							4	0	0	0	1
660	2	3	2	2	2	2	2	1	1	2	2	72	144	695	0	1a	1j	1	2	2	2							4	0	0	0	1
661	1	2	2	3	2	2	1	1	2	2	2	36	105	745	0	1d	1j	1	2	2	2							4	0	0	0	1
662	2	3	4	2	2	2	2	1	2	2	2	276	88	242	0	1e	1j	3	1	2	2							4	0	0	0	1
663	2	3	4	1	2	2	2	3	1	2	2	264	29	230	0	1e	2h	1	2	2	2							4	0	0	0	2
664	1	4	1	2	2	2	2	1	2	2	2	132	178	288	3798	1e	2f	3	2	2	2							4	3.57955	0	1	2
665	1	2	2	3	2	2	1	1	1	2	2	36	319	432	0	1e	1j	1	2	2	2							4	0	0	0	1
666	2	2	2	2	2	2	2	1	1	2	1	96	347	1100	0	1e	1e	1	2	2	2							4	0	0	0	1
667	1	2	2	2	2	2	2	1	2	2	2	36	197	34	0	1e	1j	1	2	2	2							4	0	0	0	1
668	1	4	1	2	2	2	1	1	1	2	1	132	21	154	81081	1b	2h	3	2	2	2							4	4.90892	0	1	2
669	2	2	2	4	2	2	2	1	1	2	2	36	393	870	0	1d	1e	2	2	2	2							4	0	0	0	1
670	2	4	2	2	2	2	1	1	2	2	2	72	279	900	0	1e	1e	1	2	2	2							4	0	0	0	1
671	2	3	4	1	2	2	2	1	2	2	2	108	157	676	0	1a	1j	1	2	2	2							4	0	0	0	1
672	2	3	4	2	2	2	2	1	2	2	2	24	273	398	0	1e	2h	1	2	2	2							4	0	0	0	2
673	1	6	4	4	2	2	2	1	1	3	2	12	117	407	0	1e	1j	3	2	2	2							4	0	0	0	1
674	1	2	2	3	2	2	1	1	1	2	2	120	263	484	0	1e	1j	1	2	2	2							4	0	0	0	1
675	2	3	2	2	2	2	2	1	2	1	2	12	1031	1389	0	1e	1j	1	2	2	2							4	0	0	0	1
676	1	6	2	1	2	2	2	1	2	2	2	276	426	768	2910	1f	2f	1	2	2	2							4	3.46389	0	1	2
677	1	6	2	2	2	2	2	1	2	2	2	48	222	550	0	1a	1j	1	2	2	2							4	0	0	0	1
678	1	3	2	3	2	2	2	1	2	2	2	72	224	172	14718	1e	2f	1	2	2	2							4	4.16785	0	1	2
679	2	3	2	2	2	2	2	1	2	2	2	120	107	249	0	1e	1j	1	2	2	2							4	0	0	0	1
680	1	3	4	3	2	2	2	1	2	2	1	84	120	132	0	1d	1j	1	2	2	2							4	0	0	0	1
681	2	1	2	4	2	2	2	1	2	2	2	48	34	510	0	1e	1j	2	2	2	2							4	0	0	0	1
682	2	3	2	3	2	2	1	1	1	2	2	48	269	1044	0	1a	1j	2	1	2	2							4	0	0	0	1
683	2	2	4	2	2	2	2	3	2	2	2	120	276	302	0	1e	1j	3	2	2	2							4	0	0	0	1
684	2	2	3	2	1	1	2	1	1	2	2	24	583	519	0	1e	1e	1	2	2	2							4	0	0	0	1
685	2	4	2	2	2	2	1	1	2	2	2	24	551	323	0	1a	1e	2	2	2	2							4	0	0	0	1
686	2	6	2	4	2	2	2	1	1	1	2	96	117	235	0	1e	1e	1	2	2	2							4	0	0	0	1
687	2	3	1	1	2	2	2	1	1	2	2	132	138	781	0	1d	1e	3	1	2	2							4	0	0	0	1
688	2	3	2	1	2	2	2	1	2	2	2	60	434	961	0	1e	1e	2	2	2	2							4	0	0	0	1
689	1	4	2	2	2	2	1	1	1	2	2	96	98	163	4708	1f	2h	1	2	2	2							4	3.67284	0	1	2
690	1	6	4	2	2	2	2	3	2	2	2	12	169	968	0	1b	1j	3	2	2	2							4	0	0	0	1
691	1	3	2	3	2	2	2	1	2	2	2	60	254	493	0	1d	1j	1	1	2	2							4	0	0	0	1
692	1	0	2	2	2	2	1	1	1	2	2	12	210	1394	0	1a	1j	1	2	2	2							4	0	0	0	1
693	2	6	1	2	2	2	2	1	2	3	2	60	95	228	0	1e	1j	3	2	2	2							4	0	0	0	1
694	2	3	1	1	2	2	2	3	2	2	2	132	441	346	4002	1a	1j	3	2	2	2							4	3.60228	0	1	1
695	2	3	2	3	2	2	2	1	2	2	2	48	601	880	0	1c	1c	1	2	2	2							4	0	0	0	1
696	2	4	2	1	2	2	1	1	1	2	2	72	191	413	0	1a	2h	1	2	2	2							4	0	0	0	2
697	1	5	4	2	2	2	2	3	2	2	2	96	456	444	0	1e	1j	3	2	2	2							4	0	0	0	1
698	2	2	3	2	1	2	2	1	2	3	2	108	74	112	73037	1e	2f	3	2	2	2							4	4.86354	0	1	2
699	2	3	1	3	2	2	1	3	1	2	2	60	288	288	0	1e	1j	3	2	2	2							4	0	0	0	1
700	2	2	1	2	2	2	2	3	2	2	2	120	234	234	0	1e	1e	3	2	2	2							4	0	0	0	1
701	2	3	2	1	2	2	1	1	1	1	2	48	112	221	53097	1a	2f	1	2	2	2							4	4.72507	0	1	2
702	1	5	2	3	2	2	2	1	2	2	2	132	261	515	0	1c	1j	2	2	2	2							4	0	0	0	1
703	1	5	1	3	2	2	2	1	1	3	2	264	93	342	0	1d	1j	3	2	2	2							4	0	0	0	1
704	2	2	2	2	2	2	1	1	2	2	2	84	113	228	0	1e	1j	2	2	2	2							4	0	0	0	1
705	1	6	2	3	2	2	1	1	1	1	2	12	244	356	1852	1a	2f	2	1	2	2							4	3.26764	0	1	2
706	2	3	2	2	2	2	2	1	2	1	2	12	144	206	0	1e	1j	1	2	2	2							4	0	0	0	1
707	1	6	1	2	2	2	2	1	2	2	2	48	138	393	0	1d	1d	1	2	2	2							4	0	0	0	1
708	2	4	2	2	2	2	1	1	2	2	1	12	629	553	34777	1e	1j	1	2	2	2							4	4.54129	0	1	1
709	2	0	4	2	2	1	2	1	1	2	2	132	632	741	74499	1a	1j	3	2	2	2							4	4.87215	0	1	1
710	2	6	2	3	2	2	2	1	2	2	2	276	91	375	0	1e	1j	1	2	2	2							4	0	0	0	1
711	2	6	3	2	2	2	2	1	2	2	2	72	344	806	0	1b	1j	1	2	2	2							4	0	0	0	1
712	1	6	2	2	2	2	1	1	1	1	2	24	251	378	0	1a	1j	1	2	2	2							4	0	0	0	1
713	2	3	4	1	2	2	2	3	2	2	2	156	214	350	0	1a	1j	3	2	2	2							4	0	0	0	1
714	2	3	4	2	2	2	1	1	2	2	2	96	244	540	0	1d	1j	2	1	2	2							4	0	0	0	1
715	1	2	2	4	2	2	2	1	1	2	2	120	292	292	0	1e	1j	1	2	2	2							4	0	0	0	1
716	2	6	1	2	2	2	2	3	2	2	2	288	370	713	0	1b	1j	3	2	2	2							4	0	0	0	1
717	1	4	2	1	2	2	2	1	2	2	2	120	97	335	276	1e	1j	1	2	2	2							4	0	0	0	1
718	2	1	2	2	2	2	2	1	2	2	2	36	180	329	0	1d	2h	1	2	2	2							4	0	0	0	2
719	2	6	2	1	2	2	2	1	1	2	2	48	130	530	0	1f	1e	2	2	2	2							4	0	0	0	1
720	1	6	3	2	2	2	1	1	1	2	2	48	419	419	0	1e	1j	3	2	2	2							4	0	0	0	1
721	2	6	3	3	2	2	2	1	2	2	2	60	265	541	0	1e	1g	3	2	2	2							4	0	0	0	1
722	1	6	1	2	2	2	2	1	1	2	1	48	46	112	31715	1e	2f	3	2	2	2							4	4.50126	0	1	2
723	1	6	3	3	1	2	1	1	1	2	2	276	198	652	0	1d	1d	3	2	2	2							4	0	0	0	1
724	1	6	1	3	2	2	2	1	1	2	2	108	122	166	0	1e	2f	3	2	2	2							4	0	0	0	2
725	2	2	3	3	2	2	2	1	2	2	2	120	356	328	0	1e	1j	3	2	2	2							4	0	0	0	1
726	1	4	1	3	1	2	2	1	1	2	2	48	227	227	0	1e	1j	3	2	2	2							4	0	0	0	1
727	2	3	4	2	2	2	2	3	2	2	2	264	207	643	0	1a	1j	1	2	2	2							4	0	0	0	1
728	2	3	2	3	2	2	2	1	2	2	2	48	129	523	0	1a	1j	1	2	2	2							4	0	0	0	1
729	2	3	2	3	2	2	1	1	1	2	2	120	114	45	31062	1d	2h	2	2	2	2							4	4.49223	0	1	2
730	1	3	2	2	2	2	1	1	2	2	2	336	204	213	0	1c	1j	2	2	2	2							4	0	0	0	1
731	2	4	3	3	2	2	2	1	2	2	2	120	114	366	0	1e	1e	3	2	2	2							4	0	0	0	1
732	1	0	2	4	2	2	2	1	1	2	1	84	64	246	0	1e	1j	1	2	2	2							4	0	0	0	1
733	2	3	3	3	1	2	2	1	2	2	1	48	448	195	12345	1a	2h	3	2	2	2							4	4.09149	0	1	2
734	1	5	1	2	2	2	2	3	2	2	2	72	63	134	2818	1e	2h	3	1	2	2							4	3.44994	0	1	2
735	2	3	2	3	2	2	1	1	2	1	2	300	368	700	0	1e	1j	1	2	2	2							4	0	0	0	1
736	2	6	2	2	2	2	2	1	2	2	1	36	382	589	0	1c	1j	1	2	2	2							4	0	0	0	1
737	2	3	2	3	2	2	1	1	1	2	2	108	59	1007	0	1b	1j	1	2	2	2							4	0	0	0	1
738	2	3	4	2	2	1	2	1	1	2	2	132	264	659	0	1a	1j	1	2	2	2							4	0	0	0	1
739	1	4	2	1	2	2	2	1	2	2	2	132	328	1018	0	1e	1j	1	2	2	2							4	0	0	0	1
740	1	6	2	4	2	2	2	1	2	2	2	96	278	938	0	1c	1j	1	2	2	2							4	0	0	0	1
741	2	3	2	2	2	2	2	1	2	2	2	144	197	515	0	1e	1j	1	2	2	2							4	0	0	0	1
742	1	6	2	2	2	2	1	3	2	2	2	48	98	308	0	1a	1j	1	2	2	2							4	0	0	0	1
743	2	3	1	3	2	2	2	1	2	2	2	108	76	214	0	1g	1g	3	2	2	2							4	0	0	0	1
744	1	6	2	1	1	2	2	1	1	2	2	96	386	868	0	1c	1j	1	2	2	2							4	0	0	0	1
745	2	3	2	3	2	2	2	1	1	2	2	144	265	595	0	1c	1j	1	2	2	2							4	0	0	0	1
746	1	4	2	1	2	2	2	1	2	2	2	12	187	644	0	1d	1j	1	2	2	2							4	0	0	0	1
747	1	4	2	2	2	2	1	1	2	2	2	48	200	538	0	1c	1e	1	2	2	2							4	0	0	0	1
748	1	6	2	4	2	1	2	1	1	2	2	72	260	673	0	1a	1j	2	2	2	2							4	0	0	0	1
749	1	6	2	4	2	2	2	1	1	2	2	36	110	349	0	1e	2f	1	2	2	2							4	0	0	0	2
750	1	0	4	4	2	2	2	1	1	2	2	48	76	106	0	1c	1j	1	2	2	2							4	0	0	0	1
751	1	6	2	3	2	2	1	1	1	2	2	84	246	454	0	1e	1e	2	2	2	2							4	0	0	0	1
752	1	6	3	1	2	2	2	1	2	2	2	96	132	392	0	1e	1j	3	2	2	2							4	0	0	0	1
753	1	0	2	3	2	2	2	1	1	2	2	120	118	300	0	1c	1j	1	2	2	2							4	0	0	0	1
754	1	6	2	2	2	2	1	1	1	2	2	12	312	458	0	1c	1j	1	2	2	2							4	0	0	0	1
755	1	6	2	4	2	2	1	1	1	2	2	72	362	244	1264	1a	1j	2	2	2	2							4	3.10175	0	1	1
756	1	5	2	2	2	2	1	1	2	2	2	72	78	295	0	1a	1j	1	2	2	2							4	0	0	0	1
757	2	3	1	2	2	2	2	1	2	2	2	72	372	395	0	1e	1j	3	2	2	2							4	0	0	0	1
758	1	1	2	4	1	2	1	1	1	1	2	36	435	688	0	1e	1j	1	2	2	2							4	0	0	0	1
759	1	1	1	3	2	2	1	3	1	2	2	72	67	1027	0	1b	2f	3	2	2	2							4	0	0	0	2
760	1	6	1	4	2	2	2	1	2	2	2	120	315	683	0	1e	1e	3	2	2	2							4	0	0	0	1
761	2	3	4	1	2	2	2	1	2	2	2	120	184	594	0	1a	1j	3	2	2	2							4	0	0	0	1
762	2	4	3	2	2	2	2	1	1	2	2	108	108	698	0	1a	1e	3	2	2	2							4	0	0	0	1
763	2	2	3	1	2	2	1	1	2	2	2	12	27	801	0	1f	2e	3	2	2	2							4	0	0	0	2
764	1	6	2	2	2	2	1	1	1	2	2	12	244	714	0	1b	1j	1	2	2	2							4	0	0	0	1
765	2	3	2	2	2	2	2	1	1	2	2	72	63	695	0	1a	1j	1	2	2	2							4	0	0	0	1
766	1	5	2	3	2	2	1	1	1	2	2	12	168	248	0	1d	1j	2	2	2	2							4	0	0	0	1
767	1	5	2	3	2	2	2	1	1	2	2	300	45	407	40390	1d	2h	2	2	2	2							4	4.60627	0	1	2
768	2	6	1	1	2	2	2	1	2	2	1	12	99	104	0	1f	2h	3	2	2	2							4	0	0	0	2
769	2	6	1	2	2	2	2	1	2	2	2	36	313	313	0	1e	1e	1	2	2	2							4	0	0	0	1
770	2	3	3	1	2	2	2	1	2	2	2	180	481	586	0	1b	1j	1	2	2	2							4	0	0	0	1
771	2	4	2	3	2	2	2	1	2	2	2	12	451	397	0	1a	1e	1	2	2	2							4	0	0	0	1
772	2	6	3	1	2	2	1	1	2	2	2	72	394	656	0	1a	1j	1	2	2	2							4	0	0	0	1
773	2	3	2	2	2	2	2	1	1	2	2	264	45	266	164901	1c	2h	1	2	2	2							4	5.21722	0	1	2
774	2	6	2	4	2	2	2	1	2	2	1	36	12	431	0	1c	1e	1	2	2	2							4	0	0	0	1
775	1	2	2	2	2	2	2	1	1	2	2	96	37	334	0	1e	2h	1	2	2	2							4	0	0	0	2
776	1	6	1	3	2	2	2	1	1	2	2	24	176	89	0	1d	2f	3	2	2	2							4	0	0	0	2
777	2	3	2	1	2	2	2	1	1	2	2	120	266	990	0	1c	1j	1	2	2	2							4	0	0	0	1
778	2	2	3	1	2	2	2	3	2	2	2	36	270	441	0	1e	1j	3	2	2	2							4	0	0	0	1
779	2	6	1	4	2	2	2	1	2	2	2	24	131	684	0	1e	1j	3	2	2	2							4	0	0	0	1
780	2	3	4	1	2	2	2	1	2	2	2	36	90	448	0	1a	1j	3	2	2	2							4	0	0	0	1
781	1	0	1	4	2	1	1	1	1	2	2	12	151	115	0	1d	1d	3	2	2	2							4	0	0	0	1
782	2	2	2	2	2	2	2	1	2	2	2	60	367	523	0	1e	1j	2	2	2	2							4	0	0	0	1
783	2	3	4	2	2	2	2	3	1	2	2	108	460	563	0	1a	1j	3	2	2	2							4	0	0	0	1
784	2	3	4	3	2	2	2	3	1	2	2	264	125	460	0	1d	1j	3	2	2	2							4	0	0	0	1
785	2	5	2	1	2	2	2	1	1	2	2	48	273	709	0	1f	1e	1	2	2	2							4	0	0	0	1
786	2	3	2	2	2	2	2	1	1	2	2	48	306	514	0	1e	1e	2	2	2	2							4	0	0	0	1
787	2	3	4	2	2	2	2	3	2	2	2	60	229	165	53444	1a	2h	1	2	2	2							4	4.7279	0	1	2
788	2	2	2	3	2	2	2	1	1	2	2	336	215	254	8634	1d	2h	3	2	2	2							4	3.93621	0	1	2
789	1	6	2	2	2	2	2	1	1	2	2	144	190	231	0	1b	2j	1	2	2	2							4	0	0	0	2
790	1	6	2	4	2	2	2	1	2	2	2	72	281	753	0	1d	1j	2	2	2	2							4	0	0	0	1
791	2	6	4	3	2	2	2	3	2	2	2	276	197	272	0	1e	1e	1	2	2	2							4	0	0	0	1
792	2	6	2	3	2	2	2	3	2	2	2	60	188	670	0	1a	1j	3	2	2	2							4	0	0	0	1
793	2	2	4	2	2	2	2	3	2	2	2	108	37	37	0	1e	1e	3	2	2	2							4	0	0	0	1
794	2	1	2	1	2	2	2	3	2	2	2	24	206	304	93572	1f	2f	1	2	2	2							4	4.97115	0	1	2
795	1	5	2	4	2	2	1	1	1	2	1	204	403	370	0	1a	2f	1	2	2	2							4	0	0	0	2
796	1	6	2	2	2	2	2	1	1	2	2	72	229	229	0	1e	2f	2	2	2	2							4	0	0	0	2
797	2	2	4	3	2	2	2	1	2	2	2	36	209	707	0	1e	2f	3	2	2	2							4	0	0	0	2
798	2	3	4	2	2	2	2	1	2	2	1	108	213	213	0	1g	1g	2	2	2	2							4	0	0	0	1
799	2	4	4	1	2	2	1	1	2	2	2	84	280	422	0	1e	1e	1	2	2	2							4	0	0	0	1
800	1	6	2	4	2	2	1	3	1	2	2	132	702	440	0	1e	1j	2	2	2	2							4	0	0	0	1
801	1	6	2	2	2	2	2	1	2	2	2	60	555	745	0	1e	1j	1	2	2	2							4	0	0	0	1
802	1	4	2	2	2	2	2	1	1	2	2	36	113	1007	0	1e	1j	1	2	2	2							4	0	0	0	1
803	2	5	3	3	2	2	1	1	2	2	2	48	21	21	0	1e	1e	3	2	2	2							4	0	0	0	1
804	1	0	4	1	2	2	1	1	1	2	1	24	257	263	0	1d	1j	1	2	2	2							4	0	0	0	1
805	2	6	2	4	2	2	2	1	1	2	2	264	179	703	0	1d	1j	2	2	2	2							4	0	0	0	1
806	2	3	2	2	2	2	2	1	2	2	2	24	654	745	0	1e	1j	2	2	2	2							4	0	0	0	1
807	2	6	1	2	2	2	2	3	2	3	2	12	249	570	0	1f	2f	1	2	1	1	1:4	No	No	DOXY	NR	NR	1	0	1	0	2
808	1	3	3	2	2	2	1	1	2	2	1	108	178	359	0	1e	1j	3	2	1	1	1:2	No	No	BPG	NR	NR	1	0	1	0	1
809	2	3	4	3	2	2	1	1	1	2	2	60	386	398	0	1e	1j	3	2	1	1	1:4	No	No	BPG	NR	NR	1	0	1	0	1
810	1	5	4	2	2	2	1	3	2	2	2	24	386	796	0	1e	1j	3	2	1	1	1:2	No	No	DOXY	NR	NR	1	0	1	0	1
811	1	4	1	3	2	2	1	1	2	2	2	156	244	303	0	1e	1j	3	2	1	1	1:2	Yes	No	BPG	1:2	01:20:00	1	0	1	0	1
812	1	3	3	2	2	2	1	1	2	1	2	336	278	293	0	1c	2h	1	2	1	1	1:16	Yes	No	BPG	1:8	NR	1	0	1	0	2
813	1	4	2	2	2	1	1	1	1	2	2	96	243	108	6900	1e	1j	1	1	1	1	1:1024	Yes	No	DOXY	1:256	NR	1	3.83885	1	1	1
814	2	1	3	3	2	2	1	3	1	1	2	60	112	249	0	1e	1j	1	2	1	1	1:16	No	No	BPG	NR	NR	1	0	1	0	1
815	1	3	2	1	1	2	1	1	2	1	2	144	464	379	0	1e	1e	1	2	1	1	1:16	No	No	BPG	NR	NR	1	0	1	0	1
816	1	1	3	2	2	2	1	1	2	1	2	228	254	208	9186	1f	1j	1	2	1	1	1:2	Yes	No	DOXY	NR	NR	1	3.96313	1	1	1
817	1	6	3	2	2	2	2	1	2	2	1	144	56	106	5814	1e	2h	2	2	1	1	1:4	Yes	No	DOXY	NR	NR	1	3.76448	1	1	2
818	2	3	2	2	2	2	2	1	2	2	2	156	194	688	0	1d	1j	1	2	2	2							4	0	0	0	1
819	1	6	2	2	2	2	1	1	1	2	2	24	195	298	0	1d	1j	2	2	2	2							4	0	0	0	1
820	2	3	4	1	2	2	1	1	2	2	2	60	667	554	0	1e	1j	3	2	2	2							4	0	0	0	1
821	1	2	1	3	2	2	2	1	1	2	2	108	665	338	0	1f	1j	3	2	2	2							4	0	0	0	1
822	1	2	4	2	2	2	2	1	2	2	2	108	623	524	0	1e	1j	1	2	1	1	1:8	No	No	DOXY	NR	NR	1	0	1	0	1
823	2	3	4	2	2	2	2	1	2	2	2	60	236	310	0	1e	1j	3	2	1	1	1:8	No	No	DOXY	NR	NR	1	0	1	0	1

## Sheet: Key
Sex	1= male, 2 = female
Occupation	1= Governemnt employee, 2= Private, 3= House wife, 4= Daily laborer, 5=Driver, 6=Others
Marital_status	1= Single, 2= Married, 3= Divorced, 4= Widow/er
Eduaction	1=Illiterate, 2=Primary, 3= Secondary, 4= Graduate
Multipartner	1=Yes, 2= No
New_partner	1=Yes, 2= No
Any STI(self)	1=Yes, 2= No
Sexuality	1= penile-vaginal, 2= anal, 3= oral, 4= others
Condom
Partner STI
1st-ART_regimen	1a= Stavudine + Lamivudine + Nevirapine, 1b= Stavudine + Lamivudine+ Efavirenz, 1c= Zidovudine/Lamivudine + Nevirapine, 1d= Zidovudine/Lamivudine+Efavirenz, 1e= Tenfovir/Lamivudine/Efavirenz, 1f= Tenofovir/Lamivudine + Nevirapine, 1j= Tenofovir/Lamivudine/Dolutegravir, 1g=Abacavir+Lamivudine+Efavirenz, 1h= Abacavir+Lamivudine+Nevirapine, 2f= Zidovudine/Lamivudine + Atzanavir/ritonavir, 2h=Tenofov…
Current_ART_regimen	1d= Zidovudine/Lamivudine+Efavirenz, 1e= Tenfovir/Lamivudine/Efavirenz, 1j= Tenofovir/Lamivudine/Dolutegravir, 1g=Abacavir+Lamivudine+Efavirenz
Partner HIV status	1= Positive, 2= Negative, 3= Unknown
RPR	1= Reactive, 2= Nonreactive
TPHA	1= Reactive, 2= Nonreactive
Outcome_Syphilis	1= RPR = 1 and TPHA = 1, 2= RPR=1 and TPHA=2, 3= RPR=2 and TPHA=1, 4=RPR=2 and TPHA=2
Current_ART_group	1= Currently on first-line, 2= Currently on second-line
Outcome_Log_VL	0=Undetectable, 1= Detectable
